# Supplementary material for: DNA Methylation Associates With Clinical Courses of Atypical Meningiomas: A Matched Case–Control Study
Source: Front Oncol. 2022 Mar 9;12:811729. doi: 10.3389/fonc.2022.811729 (PMC8959647; doi:10.3389/fonc.2022.811729)
Supplement: Supplementary file 2 [file Table_1.xlsx]

## Sheet: S_Table_1
Supplementary Table S1. Annotation of 1,798 DMPs between cases and controls
id	Chromosome	Position	Strand	Gene Symbol	Location	CGI	Beta difference	FDR
cg03580624	chr19	8488356	R	2002-03-01	Body	opensea	0.209953	0.00636853
cg08633584	chr19	8488327	R	2002-03-01	Body	opensea	0.23015	0.00153928
cg10493383	chr2	217148791	R	2004-03-01	Body	opensea	0.247032	3.65e-05
cg11675122	chr5	10421654	R	2006-03-01	Body	opensea	0.20621	0.000189488
cg16922732	chr17	75445948	R	2009-09-01	TSS1500	shore	-0.254946	0.00135281
cg07101541	chr17	60868093	F	2010-03-01	Body	opensea	-0.204474	0.000243743
cg08249698	chr16	6610161	R	A2BP1	5'UTR	opensea	-0.202493	0.000747185
cg07027430	chr16	7354685	F	A2BP1	Body	shore	0.204264	0.000148927
cg15220530	chr2	69847109	F	AAK1	Body	opensea	0.231857	0.000306168
cg11420761	chr11	105958762	R	AASDHPPT	Body	opensea	0.300194	4.33e-05
cg01005728	chr7	87227734	R	ABCB1	Body	shore	-0.329008	1.31e-05
cg07872519	chr7	87342864	F	ABCB1	TSS1500	opensea	-0.209729	9.1e-05
cg06539091	chr10	116390942	R	ABLIM1	Body	shore	-0.238355	1.99e-05
cg12649038	chr10	116282534	R	ABLIM1	Body	opensea	0.202429	0.000895255
cg22301854	chr4	8081109	R	ABLIM2	Body	opensea	-0.202431	0.00370285
cg05280794	chr17	1040653	R	ABR	Body	opensea	-0.219819	0.00385852
cg26251192	chr14	74003199	R	ACOT1	TSS1500	shore	-0.207014	2.7e-05
cg04844987	chr10	114136053	F	ACSL5	5'UTR	opensea	-0.251374	0.000130559
cg24648543	chr12	7456482	F	ACSM4	TSS1500	opensea	-0.207984	0.000204981
cg05893804	chr2	114681276	R	ACTR3	Body	opensea	-0.222733	0.000510704
cg18307912	chr17	42856773	F	ADAM11	Body	island	-0.224646	0.00262547
cg14561282	chr4	175839468	R	ADAM29	TSS200	opensea	0.207303	0.000403575
cg02637318	chr8	38965252	F	ADAM32	1stExon	island	0.224501	0.00377355
cg06201228	chr12	43834948	R	ADAMTS20	Body	opensea	-0.212873	0.000547962
cg14187266	chr3	64547346	F	ADAMTS9	Body	opensea	0.221585	2.17e-05
cg00344411	chr3	64547108	F	ADAMTS9	Body	opensea	0.224041	0.00180896
cg22118297	chr3	64547310	R	ADAMTS9	Body	opensea	0.246713	2.06e-05
cg19626719	chr3	64547019	F	ADAMTS9-AS1	TSS200	opensea	0.233763	0.00121027
cg01546203	chr3	64547312	F	ADAMTS9-AS1	Body	opensea	0.247869	1.8e-05
cg00160505	chr17	29248682	R	ADAP2	TSS200	shore	-0.208125	0.00727712
cg00075956	chr10	1726078	F	ADARB2	Body	opensea	-0.22005	5.27e-05
cg26291084	chr6	143772728	F	ADAT2	TSS1500	shore	0.220869	0.00607239
cg10790979	chr7	140371785	R	ADCK2	TSS1500	shore	0.207598	0.000184404
cg25286768	chr2	25117857	R	ADCY3	Body	opensea	-0.239764	0.000245846
cg00349963	chr8	131947453	R	ADCY8	Body	opensea	-0.215393	7.49e-05
cg22814287	chr1	32202398	F	ADGRB2	Body	opensea	-0.204682	0.00304014
cg05905781	chr2	3523935	R	ADI1	TSS1500	shore	0.200106	0.000559579
cg22275864	chr8	37822562	R	ADRB3	Body	island	0.20071	0.00315335
cg14343548	chr11	67038414	R	ADRBK1	Body	shelf	0.259411	7.59e-06
cg07109358	chr4	7774727	F	AFAP1	Body	island	0.23595	0.000581007
cg06934132	chr4	7774768	F	AFAP1	Body	island	0.24981	0.000130981
cg06346505	chr10	116164640	R	AFAP1L2	TSS200	shore	-0.249454	3.41e-05
cg19615406	chr10	116164712	R	AFAP1L2	TSS200	shore	-0.205486	0.000257874
cg20762805	chr2	236867194	F	AGAP1	Body	shore	-0.217449	0.000502925
cg08140019	chr15	87193453	R	AGBL1	Body	opensea	-0.207976	0.000168387
cg23324939	chr21	45331762	R	AGPAT3	5'UTR	opensea	0.203129	0.000387696
cg21777642	chr6	161650270	F	AGPAT4	Body	opensea	0.208831	0.00021172
cg24426405	chr7	16844852	F	AGR2	TSS200	opensea	-0.203062	0.00380265
cg10807084	chr1	77980341	F	AK5	Body	opensea	0.22079	0.000105936
cg05232230	chr6	131455796	R	AKAP7	TSS1500	shore	0.253275	2.87e-05
cg09518015	chr15	58357047	R	ALDH1A2	5'UTR	shore	0.20757	3.8e-05
cg26185340	chr15	101419243	R	ALDH1A3	TSS1500	shore	0.257457	0.00270769
cg00897144	chr13	31287507	R	ALOX5AP	TSS200	opensea	-0.259856	0.000157303
cg01720074	chr12	31835278	R	AMN1	Body	opensea	-0.213653	3.92e-05
cg08583277	chr16	89439933	F	ANKRD11	5'UTR	shore	0.296299	0.000115544
cg15981071	chr15	79576432	F	ANKRD34C-AS1	TSS200	shore	0.374938	5.05e-07
cg26044223	chr1	173638470	F	ANKRD45	5'UTR	shore	0.225025	2.44e-06
cg01508548	chr22	38241384	R	ANKRD54	TSS1500	shore	0.277678	0.00134246
cg23607667	chr6	90272221	R	ANKRD6	1stExon	opensea	0.226607	0.0085328
cg15555527	chr4	80885981	R	ANTXR2	Body	island	0.206862	0.00261057
cg12914733	chr11	955328	R	AP2A2	Body	opensea	0.228548	0.000417277
cg25614726	chr1	10490058	F	APITD1	TSS200	shore	0.240825	0.000220338
cg02710875	chr16	25226852	R	AQP8	TSS1500	opensea	-0.278644	5.94e-08
cg02954304	chr3	119069322	F	ARHGAP31	Body	opensea	0.273292	0.000256094
cg16652181	chr11	128851524	R	ARHGAP32	Body	opensea	-0.224392	0.00430341
cg24284522	chr2	131769101	R	ARHGEF4	Body	opensea	-0.271171	0.000507774
cg23217445	chr2	131687141	R	ARHGEF4	5'UTR	opensea	-0.25885	4.31e-07
cg01368230	chr9	34628025	R	ARID3C	TSS200	shore	0.233246	0.00438188
cg10720163	chr15	52861545	F	ARPP19	5'UTR	shore	0.203813	0.000397904
cg09245073	chr17	7083519	F	ASGR1	TSS1500	opensea	-0.204234	1.05e-05
cg03004072	chr17	32437350	F	ASIC2	Body	opensea	-0.282474	0.0013717
cg07665031	chr17	32353912	R	ASIC2	Body	opensea	-0.232164	6.49e-06
cg14761454	chr11	108092087	R	ATM	TSS1500	shore	-0.21628	0.000590267
cg04977222	chr3	193041852	R	ATP13A5	Body	opensea	-0.220126	0.000704797
cg20576162	chr4	667306	F	ATP5I	Body	island	-0.203014	0.00435201
cg00990690	chr13	26302267	R	ATP8A2	Body	opensea	-0.201559	0.000629582
cg24776142	chr6	16513829	R	ATXN1	5'UTR	opensea	0.226494	0.000389767
cg05854542	chr16	28844164	F	ATXN2L	Body	opensea	-0.237947	0.00392705
cg15502970	chr16	28833053	R	ATXN2L	TSS1500	shore	0.201812	0.000165505
cg06559333	chr7	69238094	F	AUTS2	Body	opensea	-0.2509	0.000592087
cg21579710	chr7	69238693	R	AUTS2	Body	opensea	-0.212134	0.000270959
cg20561790	chr19	41732668	F	AXL	1stExon	shore	0.222625	0.00174265
cg25794292	chr6	90872859	F	BACH2	5'UTR	opensea	0.271211	7.66e-06
cg18073240	chr15	40731970	R	BAHD1	TSS1500	shore	-0.252748	3.54e-05
cg18337783	chr1	91180913	F	BARHL2	Body	shore	-0.238934	0.000190187
cg14365871	chr9	134371404	F	BAT2L1	3'UTR	opensea	0.232826	0.00152321
cg21234506	chr15	80263132	F	BCL2A1	1stExon	opensea	-0.234995	0.000364859
cg08745451	chr6	56878397	F	BEND6	Body	opensea	-0.231178	7.47e-05
cg06382539	chr12	26276868	F	BHLHE41	Body	shore	0.228429	0.00868307
cg13515269	chr12	26274368	R	BHLHE41	3'UTR	shore	0.312309	0.000167612
cg16047471	chr12	26274563	R	BHLHE41	3'UTR	shore	0.341417	8.47e-05
cg02929961	chr8	22525659	R	BIN3	Body	shore	0.213348	0.00973562
cg00956987	chr2	32757307	F	BIRC6	Body	opensea	-0.217816	7.38e-05
cg10572135	chr6	55707103	R	BMP5	Body	opensea	0.220835	0.0025587
cg15476602	chr10	88545743	R	BMPR1A	5'UTR	opensea	0.204491	0.000149945
cg26276233	chr17	41278135	R	BRCA1	TSS1500	island	0.231285	0.00213587
cg27076570	chr9	121972390	F	BRINP1	Body	opensea	-0.207273	0.000245046
cg15815970	chr6	32371533	F	BTNL2	Body	opensea	-0.269997	0.000195234
cg10953158	chr10	50890136	R	C10orf53	Body	shelf	-0.243373	0.00378194
cg06241208	chr11	30344200	R	C11orf46	TSS1500	shore	0.249059	0.00396705
cg03214064	chr12	103747013	R	C12orf42	Body	opensea	-0.206966	0.000876407
cg14700905	chr12	48875600	F	C12orf54	TSS1500	opensea	-0.241317	0.000452539
cg05788368	chr12	110506138	F	C12orf76	TSS1500	opensea	-0.217533	0.00464355
cg21341822	chr13	37250195	F	C13orf36	5'UTR	shore	-0.223496	0.00135144
cg23920953	chr14	70038505	F	C14orf162	TSS1500	island	0.214835	0.000536101
cg19764096	chr14	92041496	F	C14orf184	TSS200	shore	-0.203163	0.00834511
cg14006181	chr14	29254942	F	C14orf23	Body	island	0.200995	0.000671584
cg23302649	chr14	29243690	R	C14orf23	Body	island	0.237828	2.07e-06
cg23930311	chr14	60043876	R	C14orf38	TSS1500	shore	0.208596	0.000560657
cg13906792	chr15	75199810	R	C15orf17	TSS1500	shore	0.221363	0.00100406
cg17314478	chr17	34087282	F	C17orf50	TSS1500	shelf	-0.247273	0.000103589
cg15660498	chr19	36249933	F	C19orf55	Body	shore	0.207811	0.000524986
cg16564156	chr1	200859871	R	C1orf106	TSS1500	shore	-0.224501	0.000182494
cg06533042	chr1	184385917	F	C1orf21	5'UTR	opensea	-0.219497	6.62e-05
cg12891160	chr2	119916686	F	C1QL2	TSS1500	shore	0.221396	4e-05
cg03801404	chr21	19166327	R	C21orf91	Body	opensea	-0.210955	0.00107426
cg07212940	chr3	62304165	R	C3orf14	TSS1500	shore	-0.241804	0.00339831
cg00746143	chr3	194959645	F	C3orf21	Body	opensea	0.232091	0.000289986
cg22960952	chr4	76481169	R	C4orf26	TSS200	opensea	-0.274257	0.000139159
cg21760990	chr6	121656542	F	C6orf170	TSS1500	shore	-0.212256	0.000199817
cg04795450	chr6	36288118	R	C6orf222	Body	opensea	-0.24747	0.00665603
cg09503608	chr6	31732516	R	C6orf26	3'UTR	opensea	-0.237349	5.36e-05
cg00647262	chr6	157746584	R	C6orf35	TSS1500	shore	-0.202942	0.00777325
cg01105362	chr7	1059627	R	C7orf50	Body	island	0.224142	0.00130144
cg04400131	chr1	65005934	R	CACHD1	Body	opensea	-0.236317	0.000232892
cg01104717	chr3	53545550	R	CACNA1D	Body	opensea	0.209948	0.000408373
cg20152088	chr1	181616694	F	CACNA1E	Body	opensea	-0.200432	0.000168588
cg11799511	chr3	50426640	F	CACNA2D2	Body	opensea	0.229757	0.00305958
cg20845627	chr10	18762622	F	CACNB2	Body	opensea	0.247439	0.000492395
cg17985556	chr3	62672997	F	CADPS	Body	opensea	-0.216334	0.000416668
cg04065419	chr3	62799139	R	CADPS	Body	opensea	-0.208772	0.000469871
cg06784841	chr3	62523007	F	CADPS	Body	opensea	-0.202484	0.000537689
cg04628802	chr16	71420541	R	CALB2	Body	opensea	0.230717	0.000151175
cg22001632	chr7	134551439	R	CALD1	5'UTR	opensea	0.337631	1.77e-07
cg05375972	chr5	110701435	R	CAMK4	Body	opensea	-0.226217	2.16e-06
cg13687594	chr1	7122970	F	CAMTA1	Body	shore	0.237811	2.48e-05
cg07627772	chr19	10996064	R	CARM1	Body	opensea	0.224148	0.000131413
cg09044013	chr16	52628994	R	CASC16	Body	opensea	-0.220942	0.000577982
cg08317738	chr16	89034292	R	CBFA2T3	Body	island	-0.212323	9.09e-05
cg05923226	chr19	15121516	F	CCDC105	TSS200	shore	0.200408	5.96e-05
cg13330050	chr5	114632793	R	CCDC112	TSS1500	shore	-0.244451	0.000979223
cg12737327	chr5	114633004	F	CCDC112	TSS1500	shore	-0.227184	0.000576426
cg14560110	chr17	20799470	F	CCDC144NL	TSS200	island	0.246543	3.04e-05
cg01030624	chr6	151814669	F	CCDC170	TSS1500	shore	0.25589	0.00446833
cg06073302	chr17	80066687	R	CCDC57	Body	opensea	0.229905	0.000436561
cg26613203	chr2	228678435	F	CCL20	TSS200	opensea	-0.26183	0.000138588
cg04110105	chr3	46395356	F	CCR2	5'UTR	opensea	-0.28359	0.000374496
cg18052511	chr3	46410222	F	CCR5	TSS1500	opensea	-0.238829	0.000910357
cg12458763	chr3	46410171	F	CCR5	TSS1500	opensea	-0.204733	0.000744318
cg26595939	chr4	91047985	R	CCSER1	TSS1500	shore	0.271137	0.000115488
cg14438208	chr17	72619781	F	CD300E	1stExon	opensea	0.228253	0.00651357
cg11574055	chr1	117077116	R	CD58	Body	island	0.225858	0.00111726
cg06692929	chr17	80274000	R	CD7	Body	shelf	-0.295759	7.94e-06
cg01093138	chr16	83374884	F	CDH13	Body	opensea	-0.225441	0.00099352
cg02113261	chr18	25667416	F	CDH2	Body	opensea	-0.226048	0.000870824
cg02986404	chr18	25621613	F	CDH2	Body	opensea	0.211425	0.00375756
cg14107889	chr20	44907892	R	CDH22	5'UTR	opensea	-0.233971	0.00279119
cg13922712	chr16	68721436	F	CDH3	Body	opensea	-0.250312	0.000763888
cg25601859	chr16	62070950	R	CDH8	TSS1500	shore	0.328107	6.14e-06
cg08623357	chr16	62071129	R	CDH8	TSS1500	shore	0.335867	2.41e-06
cg17575365	chr7	90339136	F	CDK14	1stExon	opensea	0.217436	0.00119443
cg16077929	chr14	50862509	R	CDKL1	1stExon	shore	0.205738	0.000567385
cg01010211	chr22	17956453	F	CECR2	TSS200	opensea	0.20534	0.00104978
cg24074477	chr22	17956455	F	CECR2	TSS200	opensea	0.243826	0.00158533
cg13762691	chr22	17956560	F	CECR2	TSS200	opensea	0.246581	0.00445667
cg03408904	chr22	17956462	F	CECR2	TSS200	opensea	0.252485	0.000707291
cg07197230	chr22	17956641	F	CECR2	1stExon	opensea	0.317361	0.00106792
cg11828236	chr10	11213396	R	CELF2	Body	opensea	-0.221938	0.000579592
cg03740348	chr18	35134586	F	CELF4	Body	opensea	-0.209975	5.62e-05
cg02858118	chr3	48694018	F	CELSR3	Body	island	0.286759	8.84e-05
cg13108910	chr7	130081450	R	CEP41	TSS1500	shore	0.202369	0.00226115
cg03428611	chr12	94702899	R	CEP83	Body	opensea	0.203827	0.000109429
cg00693157	chr16	55910494	R	CES7	TSS1500	opensea	-0.233111	6.28e-06
cg06350766	chr14	93391850	F	CHGA	Body	shore	0.290943	0.0024134
cg23060991	chr11	67849296	R	CHKA	Body	opensea	0.250278	0.000650065
cg16277218	chr16	1524141	F	CLCN7	Body	shore	0.22163	0.000289133
cg01472101	chr17	6983991	F	CLEC10A	TSS1500	opensea	-0.217593	0.000750538
cg09478648	chr1	9884950	F	CLSTN1	TSS1500	shore	-0.227001	3.86e-06
cg02760495	chr3	139678075	R	CLSTN2	Body	opensea	-0.210543	0.000365039
cg06312469	chr10	101088672	F	CNNM1	TSS200	shore	-0.259005	3.87e-06
cg01443755	chr12	41221639	F	CNTN1	5'UTR	opensea	0.210605	0.00202845
cg03471455	chr16	23435747	R	COG7	Body	opensea	-0.240771	5.34e-05
cg22978940	chr21	46898610	F	COL18A1	Body	island	-0.202144	0.00394116
cg24951151	chr6	70894520	F	COL19A1	Body	opensea	-0.215786	0.00467063
cg00464788	chr8	139927001	R	COL22A1	TSS1500	opensea	-0.229494	3.84e-06
cg04377176	chr13	111024166	R	COL4A2	Body	opensea	-0.212288	0.000557574
cg12216435	chr3	128995479	R	COPG	Body	shore	-0.202213	0.00782866
cg22126965	chr7	1015501	F	COX19	TSS1500	shore	0.287136	0.00120213
cg13128440	chr5	173336131	F	CPEB4	Body	opensea	0.237547	0.000189002
cg02994654	chr3	131758853	F	CPNE4	TSS1500	opensea	-0.218013	0.00174957
cg16578613	chr3	131758836	F	CPNE4	TSS1500	opensea	-0.201283	0.0012951
cg07744973	chr16	1682250	F	CRAMP1L	Body	opensea	0.23078	0.000473832
cg01076129	chr6	49681334	R	CRISP2	TSS200	opensea	0.226363	0.00119892
cg15509430	chr6	49681350	R	CRISP2	TSS200	opensea	0.229638	0.00620917
cg14997592	chr6	49681178	F	CRISP2	5'UTR	opensea	0.242524	0.003097
cg04507075	chr20	20032235	F	CRNKL1	5'UTR	shore	0.262995	0.000824817
cg25904177	chr11	45884565	F	CRY2	Body	opensea	0.204727	0.000611596
cg23328404	chr8	19539991	F	CSGALNACT1	Body	opensea	-0.280087	0.000339271
cg03072133	chr8	19453924	R	CSGALNACT1	Body	opensea	-0.263204	6.48e-06
cg25104186	chr1	34098967	F	CSMD2	Body	island	0.221767	0.00397889
cg25733818	chr2	80235822	R	CTNNA2	Body	opensea	-0.233765	0.00644576
cg14821245	chr2	80253010	R	CTNNA2	Body	opensea	-0.206267	0.00219906
cg12329911	chr2	80593142	F	CTNNA2	5'UTR	opensea	-0.205738	0.00401604
cg03789645	chr7	148394842	R	CUL1	TSS1500	shore	0.205848	0.00365755
cg00356435	chr7	148394721	R	CUL1	TSS1500	shore	0.223723	0.00161638
cg05977462	chr12	111475136	F	CUX2	Body	island	-0.245627	0.000628667
cg18477928	chr12	111638391	R	CUX2	Body	opensea	0.225264	0.0052504
cg03170472	chr4	48990530	R	CWH43	Body	shore	-0.242837	8.46e-05
cg16430267	chr4	48988597	F	CWH43	TSS200	island	0.247195	0.00114059
cg05276186	chr21	18884510	R	CXADR	TSS1500	shore	0.302813	0.00228141
cg22670329	chr4	74702075	F	CXCL6	TSS200	shore	0.254081	3.12e-05
cg10671478	chr20	52790299	F	CYP24A1	1stExon	island	0.240181	1.09e-05
cg05194426	chr10	135343193	R	CYP2E1	Body	shore	-0.232921	0.000373442
cg13206932	chr1	86047911	F	CYR61	Body	shore	0.232744	0.00348579
cg15246590	chr19	48983600	F	CYTH2	3'UTR	island	0.223334	0.000129531
cg22114697	chr7	6226741	R	CYTH3	ExonBnd	opensea	-0.205852	6.32e-05
cg07943158	chr15	64306301	F	DAPK2	Body	opensea	-0.207291	0.00081864
cg16350349	chr2	3751593	R	DCDC2C	1stExon	island	0.211003	0.00573783
cg02963229	chr11	126198043	R	DCPS	Body	opensea	-0.226408	0.000951281
cg25863391	chr7	50632078	R	DDC	5'UTR	opensea	0.219017	0.00033115
cg20312687	chr20	29956585	F	DEFB118	Body	opensea	-0.254552	0.000204298
cg06372145	chr20	29979846	F	DEFB119	TSS1500	opensea	-0.215826	0.00199467
cg05658793	chr22	18893382	F	DGCR6	TSS1500	island	-0.269013	6.92e-05
cg09975804	chr14	24769754	R	DHRS1	TSS1500	shore	0.236491	0.000310088
cg00904566	chr17	9676126	R	DHRS7C	Body	shore	-0.211291	1.56e-05
cg21689511	chr21	47935083	F	DIP2A	Body	opensea	0.238873	0.00083055
cg00163294	chr10	658822	F	DIP2C	Body	opensea	0.23235	6.8e-05
cg16148270	chr1	68516465	F	DIRAS3	TSS200	island	-0.23803	0.000824817
cg13099417	chr1	68516713	R	DIRAS3	TSS1500	shore	-0.228278	0.00137009
cg05392265	chr1	68516453	R	DIRAS3	1stExon	island	-0.214239	0.00157378
cg19694923	chr1	68516374	R	DIRAS3	1stExon	island	-0.207505	0.00279974
cg25755905	chr1	68516138	R	DIRAS3	5'UTR	shore	-0.206257	0.00398885
cg13208159	chr1	68516518	R	DIRAS3	TSS200	shore	-0.200498	0.00341919
cg16357179	chr7	56562731	F	DKFZp434L192	TSS1500	opensea	-0.281309	0.00158145
cg03783940	chr11	84382635	R	DLG2	Body	opensea	-0.203567	0.000298715
cg17737681	chr2	172952136	R	DLX1	Body	island	0.225824	0.00250389
cg24918608	chr12	124246934	F	DNAH10	TSS200	island	0.241726	0.00306145
cg10501189	chr17	7685565	F	DNAH2	Body	opensea	-0.207777	0.000354544
cg22938623	chr16	21127930	F	DNAH3	Body	opensea	0.203607	9.24e-05
cg20451005	chr5	13878879	F	DNAH5	Body	opensea	-0.257824	0.000375441
cg20137406	chr11	73676461	R	DNAJB13	Body	opensea	-0.203389	0.000113913
cg11822632	chr1	65825958	F	DNAJC6	5'UTR	opensea	-0.207977	0.00108494
cg14654876	chr2	230272799	R	DNER	Body	opensea	-0.348627	1.96e-05
cg17230491	chr21	45679180	F	DNMT3L	Body	shore	-0.207717	3.51e-05
cg01986936	chr5	169075768	R	DOCK2	Body	opensea	0.239148	0.00531375
cg12954425	chr9	297309	R	DOCK8	Body	opensea	0.230445	0.00284229
cg05581275	chr2	116497337	R	DPP10	Body	opensea	0.241725	0.000500741
cg23847712	chr4	9783196	R	DRD5	TSS200	island	0.20819	0.00113363
cg11888798	chr10	50600108	F	DRGX	Body	shelf	-0.265305	0.00111134
cg08745115	chr21	41388645	F	DSCAM	Body	opensea	-0.210655	0.000344893
cg21029035	chr8	120868751	F	DSCC1	TSS1500	shore	0.230332	0.00111896
cg12025076	chr6	56779805	F	DST	Body	opensea	0.237841	0.000917798
cg14134497	chr18	32074251	R	DTNA	5'UTR	island	0.297879	2.07e-06
cg11787160	chr12	113515332	F	DTX1	Body	island	0.230817	0.000496903
cg23865597	chr18	46987786	F	DYM	TSS1500	shore	-0.23915	0.00152735
cg19988492	chr21	38807712	F	DYRK1A	Body	opensea	0.251586	0.000487132
cg05748163	chr8	25897763	F	EBF2	Body	shore	0.208439	0.00653313
cg00941096	chr13	32519553	F	EEF1DP3	Body	opensea	-0.216888	2.44e-06
cg12375380	chr3	19976136	R	EFHB	TSS1500	opensea	-0.210843	0.000279726
cg14430167	chr5	38338820	R	EGFLAM	Body	opensea	-0.203675	0.00168568
cg10601026	chr10	64579140	F	EGR2	TSS1500	shore	0.204684	0.00652771
cg25219415	chr11	34663681	R	EHF	5'UTR	opensea	-0.230687	0.00116739
cg01627758	chr9	140524817	F	EHMT1	Body	opensea	0.22693	0.000200648
cg21208682	chr8	141608434	F	EIF2C2	Body	opensea	0.200815	0.000782441
cg14972143	chr4	99851003	R	EIF4E	5'UTR	shore	0.207862	0.00133095
cg01087511	chr19	8066740	F	ELAVL1	5'UTR	opensea	0.200984	0.000128268
cg09784523	chr1	50574546	F	ELAVL4	TSS1500	opensea	0.29824	0.000159908
cg10832308	chr13	43938315	F	ENOX1	Body	opensea	0.237787	0.000773154
cg12179661	chr9	140333805	F	ENTPD8	5'UTR	shore	-0.2133	4.67e-05
cg06748434	chr3	27761408	R	EOMES	Body	shore	-0.200418	0.00729304
cg25235342	chr7	37960256	R	EPDR1	TSS1500	shore	-0.233719	0.00825405
cg04499325	chr7	37960317	R	EPDR1	1stExon	island	-0.217039	0.00510644
cg24953179	chr7	37960251	R	EPDR1	1stExon	shore	-0.214208	0.00999556
cg01967642	chr1	38229476	F	EPHA10	Body	shore	-0.339383	1.25e-05
cg11521434	chr1	38227381	F	EPHA10	Body	island	0.291112	0.000534345
cg19882651	chr2	212826335	R	ERBB4	Body	opensea	0.202663	0.00406618
cg21204530	chr5	172306136	F	ERGIC1	Body	opensea	0.237784	0.00207965
cg19384042	chr5	172314993	R	ERGIC1	Body	opensea	0.29979	7.93e-05
cg16081687	chr8	845388	R	ERICH1-AS1	Body	opensea	-0.242996	0.000229229
cg00453774	chr14	64761822	F	ESR2	TSS1500	shore	-0.27447	2e-06
cg23494957	chr14	64761548	R	ESR2	TSS1500	shore	-0.251674	0.000126985
cg01845091	chr14	64761519	R	ESR2	TSS1500	shore	-0.210816	0.00122849
cg26559804	chr11	128391271	R	ETS1	Body	shore	0.239662	0.000525559
cg06713675	chr4	122721982	R	EXOSC9	TSS1500	shore	-0.352297	0.000105656
cg11979875	chr4	122721721	F	EXOSC9	TSS1500	shore	-0.222846	0.000805589
cg20330472	chr6	133561932	R	EYA4	TSS1500	shore	0.260053	0.00311408
cg02934715	chr6	6306683	F	F13A1	Body	opensea	-0.203789	0.00155608
cg24809269	chr17	74260692	F	FAM100B	TSS1500	shore	-0.202257	0.00161102
cg17576228	chr19	17638351	R	FAM129C	Body	opensea	-0.256716	0.00123985
cg18503693	chr13	107923615	F	FAM155A	Body	opensea	0.240074	3.62e-05
cg03880355	chr5	74162880	F	FAM169A	TSS1500	shore	0.250424	0.00345188
cg15017067	chr4	17643749	F	FAM184B	Body	opensea	0.223785	7.13e-05
cg00021242	chr15	29773425	F	FAM189A1	Body	opensea	-0.295847	0.000253154
cg20567766	chr15	29743781	F	FAM189A1	Body	opensea	-0.202532	0.00845404
cg05949640	chr4	2627057	R	FAM193A	TSS200	opensea	0.209652	0.0014054
cg18932278	chr5	169407941	R	FAM196B	TSS200	opensea	-0.247172	0.00124893
cg10582339	chr17	27171167	F	FAM222B	TSS1500	shore	-0.212546	0.001163
cg09527411	chr4	77184954	F	FAM47E	Body	opensea	-0.204969	0.000554394
cg13893555	chr9	37574338	F	FBXO10	5'UTR	shore	0.218426	0.000816444
cg14441475	chr1	157492802	F	FCRL5	Body	opensea	-0.324672	3.65e-05
cg07270153	chr7	19185260	F	FERD3L	TSS1500	shore	0.202451	0.00485837
cg23054426	chr7	19185267	F	FERD3L	TSS1500	shore	0.240589	0.000179987
cg08918508	chr13	29064792	F	FLT1	Body	shelf	-0.214834	0.005078
cg00997798	chr1	240612744	F	FMN2	Body	opensea	-0.200643	0.0026351
cg15635962	chr16	15983013	R	FOPNL	TSS1500	shore	-0.249895	0.000425246
cg00899076	chr14	38060140	R	FOXA1	3'UTR	shore	0.266054	0.00012723
cg13369611	chr9	79634544	R	FOXB2	TSS200	island	0.213004	0.00108901
cg18279094	chr1	63790044	F	FOXD3	1stExon	island	0.236348	0.00304268
cg25061073	chr13	41143002	F	FOXO1	Body	opensea	0.242823	0.00031454
cg27135057	chr3	71565039	F	FOXP1	5'UTR	opensea	0.273734	7.47e-05
cg19147883	chr1	74978384	F	FPGT-TNNI3K	Body	opensea	-0.207042	0.000955456
cg26787217	chr15	44267249	R	FRMD5	Body	opensea	-0.230492	0.00615488
cg23506322	chr2	186603317	R	FSIP2	TSS200	shore	0.208213	0.00365826
cg06757466	chr4	162498687	F	FSTL5	Body	opensea	-0.257948	2.18e-05
cg10027481	chr9	133472903	F	FUBP3	Body	opensea	0.207935	0.000204134
cg17000199	chr6	96464908	F	FUT9	5'UTR	shore	0.215179	0.000104438
cg01176329	chr6	29592381	F	GABBR1	Body	shelf	-0.215359	0.000142074
cg16355785	chr5	161274751	F	GABRA1	TSS1500	opensea	0.222733	0.00502524
cg24387380	chr15	27159158	R	GABRA5	Body	opensea	-0.208222	0.00336299
cg07440775	chr10	26507383	R	GAD2	Body	island	0.202918	0.000469722
cg26525772	chr1	230272306	F	GALNT2	Body	opensea	0.241402	0.00312106
cg11795921	chr1	230272656	F	GALNT2	Body	opensea	0.2625	0.00403951
cg15817769	chr1	230272542	F	GALNT2	Body	opensea	0.270845	0.0040568
cg16246661	chr1	230272611	R	GALNT2	Body	opensea	0.302405	0.000577977
cg19646200	chr12	132886954	R	GALNT9	Body	shore	-0.279259	9.92e-06
cg09879122	chr12	132690651	F	GALNT9	Body	shore	-0.205609	0.00436116
cg26058164	chr8	11584646	F	GATA4	5'UTR	opensea	-0.209962	0.000947331
cg22024215	chr8	11565226	F	GATA4	5'UTR	island	0.240726	0.000186754
cg27285720	chr1	89664782	R	GBP4	TSS200	opensea	-0.220827	0.00665756
cg02844545	chr6	10882043	F	GCM2	1stExon	island	0.242656	0.000280748
cg05452406	chr6	10881891	F	GCM2	Body	island	0.272775	0.000609679
cg08381274	chr8	97169621	R	GDF6	Body	shore	0.228069	0.00356391
cg15270654	chr8	97170666	F	GDF6	Body	shore	0.238503	0.00014955
cg20926521	chr6	13384099	R	GFOD1	Body	opensea	-0.203923	2.86e-05
cg25546535	chr10	117898052	F	GFRA1	Body	opensea	-0.253854	6.22e-05
cg03508765	chr7	150437232	R	GIMAP1-GIMAP5	Body	opensea	-0.293737	3.33e-05
cg08357336	chr7	150331093	R	GIMAP6	TSS1500	opensea	-0.223978	0.00691977
cg11521404	chr13	20735532	R	GJA3	TSS1500	island	0.227559	0.00422998
cg10405729	chr11	58483730	F	GLYAT	Body	opensea	-0.243755	9.29e-05
cg12596733	chr6	2124644	R	GMDS	Body	opensea	0.27531	0.000833537
cg07238802	chr3	190581536	R	GMNC	TSS1500	shore	-0.221519	5.24e-06
cg06476681	chr6	16238156	R	GMPR	TSS1500	shore	0.204711	0.0022782
cg00056280	chr7	2855001	F	GNA12	TSS200	opensea	0.205846	0.00206162
cg06150821	chr7	2855021	R	GNA12	TSS200	opensea	0.209866	0.00114674
cg04769577	chr7	2855005	F	GNA12	TSS200	opensea	0.264077	0.000628667
cg24891950	chr19	2669059	F	GNG7	5'UTR	opensea	-0.218244	2.01e-05
cg20720918	chr2	171785124	R	GORASP2	TSS1500	shore	0.20095	0.000603476
cg14744970	chr2	171785020	F	GORASP2	TSS200	shore	0.221188	2.48e-05
cg07170708	chr2	171784999	F	GORASP2	TSS200	shore	0.269658	2.42e-05
cg25972997	chr13	92174072	F	GPC5	Body	opensea	-0.321033	3.26e-06
cg06067593	chr4	176918809	R	GPM6A	5'UTR	shelf	-0.207723	0.000736683
cg26358677	chr19	6730734	F	GPR108	Body	opensea	0.204038	0.00037795
cg25244238	chr19	6730713	F	GPR108	Body	opensea	0.228581	0.00704548
cg17557580	chr3	154105271	F	GPR149	Body	opensea	-0.210082	0.000563999
cg18781781	chr2	133280556	F	GPR39	Body	opensea	-0.217858	0.00015677
cg11671688	chr6	110301075	F	GPR6	1stExon	island	0.283471	1.35e-05
cg27123522	chr6	28493312	R	GPX5	TSS1500	opensea	-0.244225	3.33e-05
cg12939270	chr6	28494445	R	GPX5	Body	opensea	-0.239381	0.00133838
cg02131666	chr5	125798143	F	GRAMD3	5'UTR	opensea	0.210702	2.78e-05
cg01809217	chr1	240656342	R	GREM2	Body	island	0.230372	4.94e-05
cg20574490	chr8	102504666	F	GRHL2	TSS200	island	0.261324	0.000309419
cg04947286	chr4	158142752	R	GRIA2	5'UTR	shore	0.247471	0.00107057
cg25184723	chr4	158141285	R	GRIA2	TSS1500	shore	0.277193	0.000717154
cg17178752	chr4	158142754	R	GRIA2	5'UTR	shore	0.292648	0.000647519
cg09974063	chr11	105806773	R	GRIA4	Body	opensea	0.305722	1.31e-06
cg05267294	chr10	87406197	F	GRID1	Body	opensea	0.231246	0.000949876
cg21635870	chr6	101847058	R	GRIK2	1stExon	island	0.208486	0.000807548
cg22541254	chr6	101846779	R	GRIK2	TSS200	island	0.217194	0.000446295
cg11836212	chr1	37447865	R	GRIK3	Body	opensea	-0.219271	0.00308856
cg00528079	chr16	10060873	R	GRIN2A	Body	opensea	-0.202757	0.000109429
cg25181655	chr5	178422888	F	GRM6	TSS1500	shore	0.245288	0.00427096
cg05643519	chr18	56897665	F	GRP	Body	opensea	-0.206837	8.11e-05
cg13073773	chr14	95234658	F	GSC	3'UTR	island	0.233239	0.00648789
cg23487032	chr10	106034799	R	GSTO2	TSS200	island	0.209068	0.000628537
cg24030120	chr6	111279446	F	GTF3C6	TSS1500	shore	-0.223223	0.00905739
cg13566919	chr5	54397821	F	GZMA	TSS1500	opensea	-0.293557	3.28e-05
cg01847718	chr12	14926763	R	H2AFJ	TSS1500	shore	0.232879	0.00281137
cg09163005	chr12	14926986	R	H2AFJ	TSS1500	shore	0.252567	0.00026326
cg25493727	chr4	174448339	R	HAND2	3'UTR	island	0.214948	0.000206108
cg10933003	chr4	174448341	R	HAND2	3'UTR	island	0.235692	0.00034036
cg08297751	chr4	174448705	R	HAND2	Body	island	0.256001	1.64e-07
cg01024444	chr19	52222446	F	HAS1	Body	island	0.207235	0.00107658
cg04938149	chr16	221811	F	HBA2	TSS1500	shore	-0.233784	0.00022014
cg10094994	chr2	240162323	F	HDAC4	Body	opensea	0.23016	0.000591279
cg04528931	chr2	240162187	F	HDAC4	Body	opensea	0.232444	0.00108216
cg08177681	chr2	240302585	F	HDAC4	5'UTR	opensea	0.263128	2.26e-06
cg25176297	chr2	37232322	R	HEATR5B	Body	opensea	0.270517	0.00015805
cg12280150	chr11	93819150	F	HEPHL1	Body	shelf	-0.233411	0.00157978
cg00000596	chr8	133098502	R	HHLA1	Body	opensea	-0.258002	1.51e-05
cg05030593	chr3	108038761	R	HHLA2	5'UTR	opensea	-0.200638	0.000296602
cg08746853	chr12	14924953	R	HIST4H4	TSS1500	shore	-0.209789	0.000822175
cg16536855	chr10	71038317	R	HK1	5'UTR	opensea	0.213018	0.000188466
cg05595692	chr2	75059313	F	HK2	TSS1500	shore	-0.303464	0.000266545
cg09139047	chr6	32552042	F	HLA-DRB1	Body	island	0.232005	0.00192542
cg15568074	chr6	32551949	F	HLA-DRB1	Body	island	0.253383	0.000156294
cg11888470	chr6	32526021	R	HLA-DRB6	Body	opensea	-0.410512	0.000490895
cg06559318	chr6	32526260	F	HLA-DRB6	Body	opensea	-0.237736	0.00647544
cg24638099	chr6	32526027	R	HLA-DRB6	Body	opensea	-0.227006	0.00140153
cg16108016	chr17	53361058	F	HLF	Body	opensea	0.252142	2.16e-06
cg00006081	chr10	124908907	R	HMX2	Body	island	0.207199	0.000491368
cg04198914	chr17	36106025	R	HNF1B	TSS1500	shore	-0.264954	0.00282728
cg04046669	chr22	30476206	R	HORMAD2	TSS1500	island	0.20301	0.00268866
cg07807562	chr7	27190235	F	HOXA-AS3	Body	shore	0.290597	6.92e-06
cg26551975	chr7	27211555	R	HOXA10	Body	shore	0.22565	0.000163855
cg08932985	chr7	27214460	F	HOXA10	TSS1500	shore	0.242627	0.00108236
cg15353709	chr7	27238007	R	HOXA13	Body	shore	0.257088	9.35e-05
cg26069745	chr7	27142200	F	HOXA2	1stExon	shore	0.208229	1.36e-05
cg06786372	chr7	27141388	R	HOXA2	Body	shore	0.216943	0.00188362
cg06055873	chr7	27142204	F	HOXA2	1stExon	shore	0.282344	7.89e-08
cg22772747	chr7	27164285	R	HOXA3	5'UTR	shore	0.215558	0.000232827
cg12600174	chr7	27205230	F	HOXA9	TSS200	island	0.250099	0.00491313
cg00796424	chr12	54365966	F	HOXC11	TSS1500	shore	0.344701	0.000246123
cg18115040	chr2	176981328	R	HOXD10	TSS200	island	0.355712	3.18e-06
cg05500840	chr2	176972068	R	HOXD11	TSS200	island	0.279567	3.76e-05
cg17764514	chr2	176964328	R	HOXD12	TSS1500	island	0.226819	0.000990548
cg20340596	chr10	100206925	F	HPS1	TSS1500	opensea	-0.218082	4.68e-05
cg07807497	chr16	25845025	F	HS3ST4	Body	opensea	-0.234174	0.000336622
cg11250576	chr5	132386346	R	HSPA4	TSS1500	shore	0.258774	0.000421894
cg07168142	chr17	40274740	R	HSPB9	TSS200	island	0.282099	0.00195275
cg08880849	chr17	40274728	R	HSPB9	TSS200	island	0.290033	0.00227473
cg21232620	chr6	78172192	R	HTR1B	1stExon	shore	0.230039	0.00170635
cg04943581	chr7	154860619	R	HTR5A-AS1	Body	shore	-0.268314	0.000187391
cg26433232	chr9	26975925	F	IFT74	Body	opensea	0.310605	0.000120792
cg13686952	chr17	37926322	F	IKZF3	Body	opensea	-0.306029	3.33e-05
cg24414325	chr12	56414442	R	IKZF4	TSS1500	opensea	0.221387	0.00398943
cg06952660	chr1	67773044	R	IL12RB2	TSS200	shore	0.262514	0.000191411
cg12867776	chr13	21283469	F	IL17D	Body	opensea	-0.228437	0.00151541
cg10627513	chr16	70644468	F	IL34	5'UTR	opensea	0.202999	6.87e-05
cg03858006	chr16	70673349	R	IL34	5'UTR	opensea	0.205688	0.00374228
cg09569196	chr8	79710843	F	IL7	Body	opensea	-0.246203	0.00081413
cg12050009	chr12	6771671	F	ING4	Body	shore	0.206967	0.000640365
cg21598047	chr15	41409215	R	INO80	TSS1500	shore	-0.278172	6.35e-05
cg08191530	chr19	17927333	F	INSL3	3'UTR	opensea	-0.268838	2.7e-05
cg13326227	chr20	20349168	F	INSM1	1stExon	island	0.203974	0.00118881
cg15286533	chr16	19823027	F	IQCK	Body	opensea	-0.216167	0.000423775
cg11784578	chr4	185361148	R	IRF2	5'UTR	opensea	0.211212	0.000319328
cg01554410	chr16	55359698	R	IRX6	Body	shore	0.20265	0.0012975
cg20935898	chr15	76634581	F	ISL2	3'UTR	island	0.203388	0.00414755
cg08307030	chr15	76634380	F	ISL2	3'UTR	island	0.211587	0.000286334
cg12984729	chr15	76633817	F	ISL2	Body	island	0.211786	0.00127337
cg17062279	chr17	3658505	R	ITGAE	Body	island	0.227783	0.000965826
cg13315706	chr21	46341054	F	ITGB2	TSS200	opensea	0.230755	0.00375254
cg13075971	chr17	45335001	R	ITGB3	Body	shelf	-0.218531	8.22e-05
cg22411854	chr5	156606572	R	ITK	TSS1500	opensea	-0.276243	0.000736535
cg12250498	chr5	156616356	F	ITK	Body	opensea	-0.220046	0.00231768
cg17589130	chr3	4822707	R	ITPR1	Body	opensea	-0.224409	1.43e-05
cg03012319	chr12	26984174	F	ITPR2	Body	shore	0.230772	0.000476014
cg25295659	chr12	26974528	R	ITPR2	Body	opensea	0.261217	0.000330907
cg02855850	chr1	152882420	F	IVL	Body	opensea	-0.209048	0.00010285
cg08610426	chr19	49249123	F	IZUMO1	5'UTR	opensea	0.21117	3.07e-05
cg23030863	chr11	133995070	F	JAM3	Body	island	0.219181	9.24e-05
cg04796525	chr11	133995182	F	JAM3	Body	shore	0.284527	9.44e-05
cg10040625	chr7	28105493	R	JAZF1	Body	opensea	0.219131	0.00176267
cg05571912	chr16	87714601	R	JPH3	Body	island	-0.23271	8.24e-06
cg10596483	chr8	143751796	R	JRK	TSS1500	shore	0.312436	0.00174167
cg08115682	chr12	5153729	F	KCNA5	1stExon	island	0.267732	3.65e-05
cg17478846	chr20	48064392	R	KCNB1	Body	opensea	-0.252	6.95e-05
cg24989680	chr19	50833168	R	KCNC3	TSS1500	shore	0.206737	0.000821504
cg14195451	chr7	120312594	R	KCND2	Body	opensea	-0.31115	2.44e-06
cg24266851	chr3	19214779	R	KCNH8	Body	opensea	-0.245017	0.00299327
cg02883668	chr14	88791298	F	KCNK10	Body	shore	0.207828	0.00708232
cg02590088	chr2	47761452	R	KCNK12	Body	opensea	-0.220769	7.95e-05
cg27485108	chr2	26951130	F	KCNK3	Body	island	0.216217	0.00263544
cg19436429	chr3	178978985	F	KCNMB3	TSS1500	island	0.204332	0.00012406
cg10941122	chr8	36781994	R	KCNU1	Body	opensea	-0.222266	0.000347196
cg02625804	chr1	15202649	R	KIAA1026	Body	opensea	0.237238	5.99e-05
cg20883002	chr7	138592815	F	KIAA1549	Body	opensea	0.319517	5.12e-05
cg06835814	chr1	1905080	R	KIAA1751	Body	opensea	-0.218907	0.000306914
cg22005089	chr6	168397774	R	KIF25-AS1	TSS200	opensea	0.228207	0.00497402
cg17126435	chr1	245663483	R	KIF26B	Body	opensea	-0.264585	0.000128098
cg23588609	chr1	245808932	R	KIF26B	Body	opensea	-0.205519	0.00261793
cg12033029	chr2	149856468	R	KIF5C	Body	opensea	-0.213568	0.000616691
cg13732582	chr4	39448975	R	KLB	Body	island	0.217805	0.00187702
cg04079758	chr19	51509867	R	KLK9	Body	shelf	-0.216363	0.000970702
cg26749518	chr19	51506165	R	KLK9	3'UTR	island	0.207682	0.00342316
cg26077229	chr16	3017902	R	KREMEN2	Body	island	0.221155	0.00324311
cg25178991	chr12	53004152	F	KRT73-AS1	Body	opensea	-0.220004	0.00157154
cg19352798	chr21	46012454	R	KRTAP10-6	TSS200	opensea	-0.225946	2.65e-06
cg00948500	chr21	32006706	F	KRTAP20-2	TSS1500	opensea	-0.22009	5.77e-05
cg01056881	chr12	118125448	R	KSR2	Body	opensea	-0.224269	0.000187391
cg19594218	chr1	62660556	R	L1TD1	1stExon	island	0.278148	9.02e-05
cg23222446	chr6	63991020	R	LGSN	Body	opensea	-0.239654	0.00377896
cg17392200	chr7	104170224	F	LHFPL3	Body	opensea	-0.247737	0.000251907
cg00419321	chr1	75593476	F	LHX8	TSS1500	shelf	0.223755	0.000410198
cg19188436	chr1	75598869	F	LHX8	Body	shore	0.293411	0.000171549
cg01005080	chr1	75592950	R	LHX8	TSS1500	shore	0.330464	7.17e-05
cg24260917	chr19	54785076	R	LILRB2	TSS200	opensea	0.299052	8.08e-07
cg21489638	chr7	130671028	F	LINC-PINT	Body	opensea	0.23852	1.96e-05
cg05985155	chr4	14718372	F	LINC00504	Body	opensea	-0.24292	0.000132636
cg11096499	chr21	35340779	R	LINC00649	Body	opensea	-0.224471	9.78e-05
cg20692029	chr12	119726684	R	LINC00934	Body	opensea	-0.326367	9.38e-05
cg04362945	chr21	34431654	F	LINC00945	Body	opensea	0.216693	0.00394531
cg09558036	chr2	59069207	F	LINC01122	Body	opensea	-0.203569	0.000195136
cg17356479	chr10	133622885	F	LINC01164	TSS1500	opensea	-0.248451	0.000971338
cg23563842	chr4	165720611	F	LINC01207	Body	opensea	-0.238744	0.00275956
cg07614501	chr3	137493800	F	LINC01210	Body	shelf	-0.292943	0.000229234
cg24465041	chr7	114849197	F	LINC01392	Body	opensea	-0.236755	0.00081864
cg16994651	chr1	110625225	R	LINC01397	TSS200	shore	-0.209894	0.0012122
cg10098358	chr19	52096915	F	LINC01530	Body	shore	0.221481	0.000601717
cg04188651	chr19	29492446	F	LINC01532	TSS1500	opensea	-0.215915	0.00233018
cg10143811	chr12	16757985	R	LMO3	5'UTR	opensea	0.248335	0.0090788
cg25755057	chr13	76323667	R	LMO7	Body	opensea	-0.234838	0.00468401
cg06722407	chr13	19918586	R	LOC100101938	Body	island	0.246363	0.000128593
cg16788099	chr11	67141792	R	LOC100130987	Body	shore	-0.253	0.00010314
cg08182021	chr14	74257107	R	LOC100506476	Body	shelf	0.258455	0.000104078
cg01820396	chr2	66916716	F	LOC100507073	Body	opensea	-0.201515	0.0046626
cg22952785	chr11	42275352	R	LOC100507205	TSS200	opensea	-0.203118	0.00254692
cg05763918	chr4	129382565	R	LOC100507487	Body	opensea	-0.237447	0.00590922
cg06588529	chr6	4154091	R	LOC100507506	Body	opensea	0.220885	0.000475843
cg08922182	chr2	67148314	R	LOC101060019	Body	opensea	-0.2326	8.11e-05
cg21130420	chr2	114588842	R	LOC101060091	Body	opensea	-0.200813	0.000333934
cg21315700	chr10	92213274	F	LOC101926942	Body	opensea	-0.21124	0.00141146
cg19628390	chr6	49784413	R	LOC101927020	Body	opensea	-0.20703	0.000160824
cg13215772	chr17	32509149	R	LOC101927239	Body	opensea	-0.222544	0.00728703
cg09463609	chr1	84255079	R	LOC101927587	Body	opensea	-0.259113	9.66e-05
cg07929412	chr2	130694084	R	LOC101927924	Body	shore	0.386614	0.00221015
cg00811275	chr1	153146364	F	LOC101928009	TSS1500	opensea	-0.251597	0.00549656
cg13423100	chr6	69040558	F	LOC101928280	TSS1500	opensea	-0.223357	0.00377278
cg07942245	chr11	82026360	F	LOC101928989	Body	opensea	0.24093	0.000502434
cg02689070	chr5	77243121	F	LOC101929154	Body	opensea	-0.270535	0.000462323
cg20559725	chr4	27280286	R	LOC101929199	Body	opensea	0.220097	0.000751307
cg13538165	chr6	44042607	R	LOC101929705	TSS1500	shore	-0.224798	0.000299696
cg06822339	chr12	67491139	F	LOC102724421	TSS1500	opensea	-0.222593	0.00155119
cg02289045	chr2	105593190	F	LOC102724691	Body	opensea	-0.225713	0.000647507
cg12836499	chr2	168714424	R	LOC105616981	Body	opensea	-0.249589	0.000849386
cg15400530	chr2	168799082	F	LOC105616981	TSS1500	opensea	0.231109	5.43e-05
cg08641706	chr2	105069200	R	LOC150568	Body	opensea	-0.200083	0.000201335
cg23833951	chr19	29821408	F	LOC284395	Body	opensea	-0.235958	0.00151963
cg15887459	chr11	18230903	R	LOC494141	Body	island	0.204847	7.17e-05
cg04257969	chr12	74932579	R	LOC552889	1stExon	shore	0.233063	0.000268801
cg04550474	chr7	57247176	R	LOC642006	Body	shore	-0.204025	0.00135322
cg11280525	chr5	87955695	R	LOC645323	Body	island	0.210217	0.0026093
cg18358723	chr5	87955618	R	LOC645323	Body	shore	0.220817	0.00012434
cg14636534	chr5	87968528	F	LOC645323	Body	shore	0.281306	5.98e-05
cg14688238	chr5	43061650	R	LOC648987	Body	opensea	-0.209159	0.00294194
cg11704876	chr1	40025232	F	LOC728448	Body	opensea	-0.236393	0.00136385
cg22862450	chr1	40025411	F	LOC728448	TSS200	opensea	-0.227834	0.00247508
cg15057250	chr1	40025415	F	LOC728448	TSS200	opensea	-0.208441	0.00908511
cg15693937	chr5	76429218	R	LOC728723	Body	opensea	-0.203235	0.00135314
cg08446111	chr16	48279428	F	LONP2	Body	shore	0.237003	0.000187204
cg05146057	chr1	212003113	F	LPGAT1	5'UTR	shore	0.252799	0.000378735
cg13092001	chr3	187984617	R	LPP	5'UTR	opensea	-0.22891	0.00204494
cg26234183	chr3	187984142	R	LPP	5'UTR	opensea	-0.217418	0.00224773
cg25902816	chr1	99729593	R	LPPR4	TSS1500	shore	0.336665	3.55e-05
cg00026401	chr6	40445699	R	LRFN2	5'UTR	opensea	0.246535	0.00073705
cg17200510	chr11	40743861	F	LRRC4C	5'UTR	opensea	0.200029	0.000811626
cg27382889	chr14	77294657	F	LRRC74A	Body	opensea	0.278798	0.00224322
cg16336556	chr2	33295138	R	LTBP1	Body	opensea	-0.220834	0.00024023
cg19354156	chr5	115298044	R	LVRN	TSS200	island	0.206011	0.000114577
cg17131280	chr5	115298046	R	LVRN	TSS200	island	0.218783	2.8e-05
cg06573604	chr2	160760825	F	LY75	Body	island	0.234576	0.000212491
cg14794281	chr19	44324467	F	LYPD5	5'UTR	island	0.204814	0.00540062
cg16010769	chr11	63786408	F	MACROD1	Body	opensea	-0.225278	0.000405577
cg17618327	chr7	2143942	F	MAD1L1	Body	opensea	0.272274	0.00142867
cg01719832	chr1	11752772	F	MAD2L2	TSS1500	shore	0.203269	0.00348697
cg02820445	chr3	65797948	R	MAGI1	Body	opensea	-0.237382	9.85e-05
cg00745288	chr5	179187489	R	MAML1	Body	opensea	0.215191	0.000490129
cg24433287	chr1	38261057	R	MANEAL	Body	shore	0.208059	0.00188384
cg00664416	chr1	38261192	R	MANEAL	Body	shore	0.237938	0.000240474
cg05813366	chr17	61701450	R	MAP3K3	Body	shore	0.285181	0.000208556
cg02634454	chr3	48004832	R	MAP4	Body	opensea	0.210048	0.000274319
cg11695358	chr8	144797963	R	MAPK15	TSS1500	shore	-0.276714	1.26e-05
cg09147372	chr8	144797967	R	MAPK15	TSS1500	shore	-0.245051	7.31e-05
cg10295398	chr9	128276317	F	MAPKAP1	Body	opensea	-0.218156	6.31e-06
cg10193422	chr14	65537522	F	MAX	Body	opensea	0.238628	0.00490084
cg10996486	chr19	7742597	R	MCEMP1	Body	shelf	-0.232586	0.000564244
cg22473637	chr6	100442151	R	MCHR2	TSS200	island	0.205002	2.41e-05
cg26466587	chr6	100442120	R	MCHR2	TSS200	island	0.239697	8.29e-07
cg10600701	chr3	169381939	F	MECOM	TSS1500	shore	-0.245215	0.000120997
cg10682618	chr15	66293800	F	MEGF11	Body	opensea	-0.202267	0.00026374
cg00682263	chr15	66188803	R	MEGF11	3'UTR	opensea	0.226306	0.000910675
cg00995986	chr2	66665428	F	MEIS1	Body	shelf	0.213534	0.00461594
cg23398076	chr2	66664960	F	MEIS1	Body	shelf	0.214289	0.00794763
cg02551743	chr2	66673428	R	MEIS1	Body	island	0.218334	0.00256649
cg09550083	chr2	66672337	R	MEIS1	Body	shore	0.229574	4.56e-05
cg01271812	chr2	66671478	R	MEIS1	Body	shore	0.245278	0.000118935
cg12082609	chr2	66671727	R	MEIS1	Body	shore	0.293391	6.15e-06
cg13169081	chr2	66669788	F	MEIS1	Body	shelf	0.306841	0.000258926
cg03175652	chr2	66670114	F	MEIS1	Body	shelf	0.329318	9.33e-05
cg21042248	chr19	59092612	R	MGC2752	Body	shore	0.227556	0.000438658
cg27419648	chr17	4757968	R	MINK1	Body	opensea	0.251379	0.000992603
cg02243522	chr8	129061054	F	MIR1207	TSS1500	opensea	0.233628	0.00928325
cg19782652	chr19	52196034	F	MIR125A	TSS1500	opensea	0.228239	5.88e-06
cg15912800	chr7	27209197	R	MIR196B	TSS200	island	0.218048	0.000497284
cg09043115	chr1	172114857	R	MIR199A2	TSS1500	opensea	0.214869	0.001212
cg08430604	chr3	44902960	R	MIR564	TSS1500	island	0.2016	0.002698
cg02049368	chr20	58883222	F	MIR646	TSS1500	opensea	-0.206529	4.02e-05
cg07935832	chr20	58803574	R	MIR646HG	Body	opensea	-0.2249	0.00218148
cg25340688	chr5	135416398	F	MIR886	TSS200	island	0.217462	0.000858018
cg26896946	chr5	135416405	F	MIR886	TSS200	island	0.223151	0.00062118
cg04481923	chr5	135416205	R	MIR886	Body	island	0.235945	0.0012321
cg06536614	chr5	135416381	F	MIR886	TSS200	island	0.243623	0.000592087
cg00124993	chr5	135416412	F	MIR886	TSS200	island	0.248168	0.0004969
cg03198616	chr16	14287163	R	MKL2	Body	opensea	-0.232078	0.000229985
cg14593033	chr17	56296980	F	MKS1	TSS200	shore	-0.205385	0.000117528
cg03321918	chr3	131220762	R	MRPL3	Body	shore	0.204483	0.000597204
cg18091046	chr13	30077344	F	MTUS2	3'UTR	island	0.240225	0.000709622
cg20165694	chr13	30077315	F	MTUS2	Body	island	0.260617	9.24e-05
cg17589883	chr11	1260199	R	MUC5B	Body	shore	-0.225135	0.00994605
cg06792975	chr4	71337873	R	MUC7	5'UTR	opensea	-0.225805	0.000102314
cg22725343	chr21	42817232	F	MX1	Body	opensea	0.265326	1.62e-05
cg27569752	chr17	10452975	F	MYH2	5'UTR	opensea	-0.206522	0.00130152
cg07651624	chr20	33567656	R	MYH7B	Body	opensea	0.283332	0.000727115
cg15952911	chr13	109480546	R	MYO16	Body	opensea	-0.207522	0.00779254
cg23738210	chr22	26253182	R	MYO18B	Body	opensea	0.205825	0.00262721
cg03134230	chr2	192208955	R	MYO1B	Body	opensea	-0.2064	0.000791974
cg19978477	chr2	171226229	F	MYO3B	Body	opensea	-0.216596	0.000742529
cg11292317	chr18	47384993	F	MYO5B	Body	opensea	-0.220252	0.000355317
cg05795002	chr15	97310954	R	NA	IGR	opensea	-0.381766	1.14e-05
cg15425541	chr14	61118751	R	NA	IGR	shelf	-0.376136	0.00242832
cg18394986	chr16	20096035	F	NA	IGR	opensea	-0.359003	1.52e-05
cg24199000	chr11	127216955	R	NA	IGR	opensea	-0.357943	5.98e-07
cg10858480	chr14	61122774	R	NA	IGR	shore	-0.352539	0.000893501
cg26966888	chr16	86192259	F	NA	IGR	opensea	-0.352187	0.00022372
cg00487132	chr12	32068549	R	NA	IGR	opensea	-0.348378	3.44e-05
cg14079333	chr14	61123405	F	NA	IGR	shore	-0.31992	0.000770724
cg07508217	chr3	53461190	F	NA	IGR	opensea	-0.318761	2.94e-05
cg15540602	chr14	61122911	R	NA	IGR	shore	-0.318753	0.000874559
cg10989349	chr2	105149025	F	NA	IGR	opensea	-0.313477	0.000195785
cg13164309	chr1	20898017	F	NA	IGR	opensea	-0.313429	0.000451453
cg03856157	chr10	119998411	R	NA	IGR	opensea	-0.313252	6.58e-05
cg10526227	chr12	48966454	F	NA	IGR	opensea	-0.312595	7.3e-06
cg13931292	chr1	114698448	R	NA	IGR	shore	-0.309791	0.000172338
cg15809598	chr1	177417891	R	NA	IGR	opensea	-0.309369	1.21e-05
cg04196458	chr21	43869223	F	NA	IGR	opensea	-0.306308	4.62e-05
cg22569991	chr7	5216748	F	NA	IGR	opensea	-0.304898	0.00129432
cg16406790	chr8	143109263	F	NA	IGR	opensea	-0.304094	7.49e-05
cg07152755	chr2	105474472	F	NA	IGR	shore	-0.302081	0.000117491
cg15645728	chr1	4662148	R	NA	IGR	opensea	-0.298482	0.000146646
cg18647237	chr5	43017561	F	NA	IGR	shore	-0.297797	0.000109429
cg19838535	chr1	4615846	F	NA	IGR	opensea	-0.296138	0.000565138
cg11592631	chr2	119470715	F	NA	IGR	opensea	-0.294551	1.57e-05
cg21832148	chr6	49123030	R	NA	IGR	opensea	-0.290833	6.97e-05
cg16744094	chr12	128306119	R	NA	IGR	opensea	-0.28862	9.63e-07
cg07112473	chr2	105480748	F	NA	IGR	island	-0.285455	0.000310195
cg18563464	chr11	123105976	R	NA	IGR	opensea	-0.285137	0.000928562
cg08795149	chr7	49167921	R	NA	IGR	opensea	-0.280962	9.93e-05
cg02918994	chr2	118955109	F	NA	IGR	opensea	-0.28087	0.000365039
cg01909070	chr8	135470269	F	NA	IGR	opensea	-0.280167	0.000173061
cg12555810	chr12	119187794	R	NA	IGR	opensea	-0.278731	0.000105359
cg11322679	chr16	55744727	R	NA	IGR	opensea	-0.278171	0.00104862
cg13135376	chr12	71587794	R	NA	IGR	opensea	-0.277642	0.000420575
cg11821637	chr12	79876086	R	NA	IGR	opensea	-0.27708	6.22e-05
cg02159489	chr17	79459563	R	NA	IGR	shelf	-0.276743	0.00571246
cg04721807	chr15	53407912	F	NA	IGR	opensea	-0.27433	0.000195601
cg01515960	chr19	2494587	F	NA	IGR	island	-0.273172	0.00177584
cg03420013	chr1	221213052	R	NA	IGR	opensea	-0.272727	0.000137647
cg01957834	chr6	72103044	R	NA	IGR	opensea	-0.272645	0.000461556
cg06640575	chr10	9020342	F	NA	IGR	opensea	-0.270356	0.000313013
cg23686842	chr6	88830177	F	NA	IGR	opensea	-0.270008	0.000404631
cg07427077	chr3	189112703	F	NA	IGR	opensea	-0.269543	1.8e-05
cg00141738	chr16	59213808	R	NA	IGR	opensea	-0.269494	0.000272248
cg17828837	chr5	63277777	F	NA	IGR	opensea	-0.269488	0.00148939
cg00610294	chr4	187357928	R	NA	IGR	shore	-0.269246	0.00013675
cg26834436	chr16	57383592	F	NA	IGR	opensea	-0.268434	0.000502434
cg25936510	chr11	22353524	F	NA	IGR	opensea	-0.268355	3.57e-05
cg22890996	chr11	85813173	F	NA	IGR	opensea	-0.268088	0.00047902
cg09442591	chr11	133489944	F	NA	IGR	opensea	-0.26728	5.39e-05
cg25303761	chr1	31256028	R	NA	IGR	opensea	-0.266107	0.00102671
cg08328727	chr2	75704065	R	NA	IGR	opensea	-0.26608	0.000270103
cg27628536	chr5	43017351	F	NA	IGR	shore	-0.265949	0.00103631
cg03839875	chr8	90624163	R	NA	IGR	opensea	-0.265915	6.86e-05
cg25658238	chr3	59232168	R	NA	IGR	opensea	-0.26574	7.56e-05
cg05590942	chr17	13200912	F	NA	IGR	opensea	-0.265562	3.55e-05
cg00094538	chr7	142505684	R	NA	IGR	opensea	-0.265389	0.000293339
cg03721622	chr8	78478065	R	NA	IGR	opensea	-0.26369	3.58e-05
cg05854694	chr14	61123243	F	NA	IGR	shore	-0.263397	0.00218148
cg17612557	chr12	65549728	F	NA	IGR	opensea	-0.262837	2e-05
cg07696022	chr15	81450415	R	NA	IGR	opensea	-0.262593	3.38e-05
cg02184299	chr12	119199483	R	NA	IGR	opensea	-0.262086	0.000877247
cg09864386	chr6	154864460	F	NA	IGR	opensea	-0.261598	0.00027021
cg17925632	chr17	6231961	F	NA	IGR	opensea	-0.260877	3.83e-05
cg24622732	chr5	6340631	F	NA	IGR	opensea	-0.260847	1.98e-05
cg24560678	chr5	166491296	F	NA	IGR	opensea	-0.260522	0.000336622
cg05221326	chr12	126172639	R	NA	IGR	shelf	-0.259805	6.48e-06
cg11605100	chr1	221098640	F	NA	IGR	opensea	-0.259317	0.00049127
cg06463800	chr13	25754183	F	NA	IGR	opensea	-0.258751	0.000336044
cg06328750	chr7	157322599	R	NA	IGR	shore	-0.258204	3.66e-05
cg15216253	chr20	60663801	R	NA	IGR	opensea	-0.257844	0.000135002
cg23639660	chr4	105649457	F	NA	IGR	opensea	-0.257569	0.000218944
cg18031778	chr6	10222207	F	NA	IGR	opensea	-0.257365	0.000649074
cg19423924	chr21	26686028	R	NA	IGR	opensea	-0.256632	6.44e-05
cg22388417	chr8	134657812	R	NA	IGR	opensea	-0.256178	0.000308287
cg20279254	chr14	104758477	F	NA	IGR	opensea	-0.25614	1.82e-05
cg12267800	chr6	106240391	F	NA	IGR	opensea	-0.254816	0.000679451
cg04246078	chr5	173019338	R	NA	IGR	opensea	-0.25473	5.43e-05
cg05197632	chr10	120591980	F	NA	IGR	opensea	-0.254514	7.69e-05
cg02928184	chr22	47714258	R	NA	IGR	opensea	-0.254296	0.00404891
cg08757755	chr22	49663300	R	NA	IGR	opensea	-0.253761	9.16e-05
cg16004875	chr1	18902086	F	NA	IGR	opensea	-0.253758	0.00104091
cg05444742	chr4	15923011	R	NA	IGR	opensea	-0.253483	2.48e-05
cg25618549	chr16	34967391	R	NA	IGR	opensea	-0.252834	0.00223464
cg10873870	chr20	49046224	F	NA	IGR	opensea	-0.251462	0.000356371
cg18973024	chr10	113731978	R	NA	IGR	opensea	-0.251296	0.000295854
cg08751623	chr7	8849132	F	NA	IGR	opensea	-0.250783	0.00285465
cg16532685	chr19	24182604	F	NA	IGR	opensea	-0.250518	0.000747151
cg06359703	chr1	41847297	F	NA	IGR	island	-0.250485	0.000425439
cg23213375	chr1	98451791	R	NA	IGR	opensea	-0.250397	2.06e-05
cg15589394	chr15	74115536	R	NA	IGR	opensea	-0.2502	1.25e-05
cg08614359	chr11	122893728	R	NA	IGR	opensea	-0.249986	1.86e-05
cg04148163	chr10	65442289	F	NA	IGR	opensea	-0.248336	0.000978451
cg00190206	chr2	176999353	F	NA	IGR	shore	-0.248117	0.00197398
cg02114351	chr12	117110379	R	NA	IGR	opensea	-0.247744	0.000189774
cg12332524	chr11	45733155	R	NA	IGR	opensea	-0.247644	0.000313466
cg19121429	chr1	164027887	F	NA	IGR	opensea	-0.247381	0.000556378
cg10847607	chr9	93974387	F	NA	IGR	opensea	-0.247188	0.00840967
cg26644052	chr11	113449157	F	NA	IGR	opensea	-0.246866	0.00136458
cg25103953	chr6	29464277	R	NA	IGR	opensea	-0.246739	1.35e-05
cg13314505	chr11	133835493	F	NA	IGR	opensea	-0.246591	1.8e-05
cg21916600	chr21	43386354	F	NA	IGR	opensea	-0.246349	0.0013729
cg01557772	chr3	21258764	R	NA	IGR	opensea	-0.246221	8.16e-05
cg19917296	chr8	140732314	F	NA	IGR	opensea	-0.246131	0.0010589
cg13165854	chr5	10192701	R	NA	IGR	opensea	-0.245547	0.00305727
cg02625764	chr17	44920743	F	NA	IGR	opensea	-0.245237	0.000838978
cg01386157	chr6	29403982	R	NA	IGR	opensea	-0.245112	0.000421864
cg16099169	chr2	106886729	F	NA	IGR	island	-0.245068	0.00181964
cg09302321	chr7	141676574	F	NA	IGR	opensea	-0.24504	4.27e-05
cg07192082	chr14	75981936	F	NA	IGR	opensea	-0.244774	6.6e-05
cg18443430	chr16	48766851	R	NA	IGR	opensea	-0.244745	9.16e-05
cg15584194	chr2	45199971	F	NA	IGR	opensea	-0.244715	0.000101644
cg19763254	chr8	29316865	R	NA	IGR	opensea	-0.244577	0.000574859
cg14978994	chr1	1978115	F	NA	IGR	shore	-0.244457	0.000539093
cg05984403	chr10	85631050	F	NA	IGR	opensea	-0.244021	0.000169744
cg10733711	chr3	111111773	F	NA	IGR	opensea	-0.243286	0.00141476
cg12393144	chr6	23952794	F	NA	IGR	opensea	-0.24264	0.000167609
cg20657864	chr8	142248258	F	NA	IGR	opensea	-0.242604	0.00189208
cg20555234	chr5	17113616	R	NA	IGR	opensea	-0.242508	0.000126808
cg06118523	chr12	132990445	R	NA	IGR	shore	-0.242019	0.00429554
cg22826727	chr12	25194110	R	NA	IGR	opensea	-0.241961	0.000230739
cg15392549	chr6	104216442	F	NA	IGR	opensea	-0.24189	1.82e-05
cg24194233	chr3	28070301	R	NA	IGR	opensea	-0.241343	3.34e-05
cg07911001	chr5	65203229	R	NA	IGR	opensea	-0.241211	0.00320525
cg21931887	chr5	172989309	F	NA	IGR	opensea	-0.241158	5.9e-05
cg17775063	chr16	26328746	R	NA	IGR	opensea	-0.241137	0.00064627
cg08939828	chr5	6111860	R	NA	IGR	opensea	-0.240554	0.000206108
cg08457029	chr16	75313404	R	NA	IGR	opensea	-0.240455	0.00452278
cg07738651	chr2	137435473	F	NA	IGR	opensea	-0.240052	0.000550129
cg01637848	chr16	87618086	F	NA	IGR	opensea	-0.239984	8.25e-05
cg01936559	chr19	1682718	R	NA	IGR	opensea	-0.239856	0.000127767
cg03362882	chr11	56945579	R	NA	IGR	shelf	-0.239758	3.23e-05
cg01609688	chr11	80125365	R	NA	IGR	opensea	-0.239519	3.74e-06
cg20449246	chr22	19157438	F	NA	IGR	shore	-0.239512	0.0014197
cg07297407	chr3	102327747	F	NA	IGR	opensea	-0.239435	0.00420212
cg07715395	chr5	113512006	R	NA	IGR	opensea	-0.239318	6.92e-06
cg22168885	chr5	172896492	R	NA	IGR	opensea	-0.239057	5.12e-05
cg22804476	chr22	22748465	F	NA	IGR	opensea	-0.238243	0.00448793
cg00686714	chr3	6190521	R	NA	IGR	opensea	-0.238105	3.62e-06
cg02851425	chr18	75272747	F	NA	IGR	opensea	-0.238061	0.000926859
cg18701055	chr10	15940484	R	NA	IGR	opensea	-0.237972	0.00117177
cg26882454	chr16	3414715	R	NA	IGR	shore	-0.237945	0.000189002
cg02852162	chr17	1136748	R	NA	IGR	shelf	-0.23774	0.000144264
cg07200628	chr9	122203983	R	NA	IGR	opensea	-0.237036	0.00308189
cg06961278	chr2	113914442	F	NA	IGR	shore	-0.236702	0.00178345
cg18630237	chr13	39528671	F	NA	IGR	opensea	-0.236177	4.2e-06
cg00667948	chr13	100651721	F	NA	IGR	shore	-0.235918	0.00283682
cg03315346	chr1	19109544	F	NA	IGR	shore	-0.235903	0.00319228
cg21177116	chr22	22936852	R	NA	IGR	opensea	-0.235798	0.000637213
cg17464766	chr14	22508850	F	NA	IGR	opensea	-0.234922	0.000590721
cg19491158	chr5	161654411	R	NA	IGR	opensea	-0.23487	0.000221284
cg07755689	chr2	119912190	F	NA	IGR	shore	-0.234405	0.00122233
cg22628877	chr22	45489646	F	NA	IGR	opensea	-0.233811	0.000713981
cg25542340	chr6	153630397	F	NA	IGR	opensea	-0.233782	0.000746357
cg15939837	chr17	33020197	F	NA	IGR	opensea	-0.23374	0.000401247
cg09974021	chr4	75346037	R	NA	IGR	opensea	-0.233675	0.00169355
cg12090736	chr4	104344118	R	NA	IGR	opensea	-0.233595	0.000351036
cg16487367	chr14	34672819	R	NA	IGR	opensea	-0.233588	0.000257584
cg18432292	chr1	1003755	R	NA	IGR	island	-0.233297	6.66e-06
cg09463030	chr14	61125153	R	NA	IGR	shore	-0.232998	0.00918888
cg27579591	chr3	192658072	R	NA	IGR	opensea	-0.232143	0.00339952
cg27045832	chr8	123161556	R	NA	IGR	opensea	-0.231796	0.00118897
cg16182572	chr21	16126051	R	NA	IGR	opensea	-0.231551	0.00257164
cg19463022	chr7	57377147	F	NA	IGR	opensea	-0.231451	0.00121637
cg16335827	chr19	54810328	R	NA	IGR	opensea	-0.231437	0.00102671
cg22177451	chr2	57986550	F	NA	IGR	opensea	-0.231403	5.94e-08
cg04588774	chr16	3207967	R	NA	IGR	island	-0.231164	0.00604796
cg24546354	chr8	80211814	R	NA	IGR	opensea	-0.231143	0.00252349
cg07085749	chr16	24457658	R	NA	IGR	opensea	-0.231136	0.000246529
cg19773477	chr5	10902211	R	NA	IGR	opensea	-0.231098	0.000331998
cg08062049	chr2	121427380	F	NA	IGR	opensea	-0.231027	0.000214226
cg10818657	chr2	74967690	R	NA	IGR	opensea	-0.230296	0.000702154
cg25383510	chr9	92229357	F	NA	IGR	opensea	-0.230255	0.000168588
cg25159789	chr3	168582726	R	NA	IGR	opensea	-0.229946	0.00360818
cg05200768	chr5	141196613	F	NA	IGR	opensea	-0.229786	0.00687174
cg00670637	chr7	91142388	R	NA	IGR	opensea	-0.229716	0.000140358
cg05923008	chr5	13569661	R	NA	IGR	opensea	-0.229691	0.00192066
cg06596991	chr2	105483826	F	NA	IGR	island	-0.229452	0.000133716
cg07191121	chr6	28724650	F	NA	IGR	opensea	-0.228859	0.00397991
cg00496544	chr9	32819000	F	NA	IGR	opensea	-0.228015	0.000163518
cg26319551	chr11	27766728	F	NA	IGR	opensea	-0.227743	0.00631828
cg20561564	chr9	121332707	R	NA	IGR	opensea	-0.227686	0.000188497
cg23289199	chr12	115515115	R	NA	IGR	opensea	-0.227677	0.00022372
cg04745064	chr6	29416095	F	NA	IGR	opensea	-0.227525	0.00112705
cg22252313	chr9	121157657	R	NA	IGR	opensea	-0.227506	0.0011393
cg13496076	chr7	125239758	F	NA	IGR	opensea	-0.227365	2.87e-05
cg10432083	chr15	68155737	R	NA	IGR	shore	-0.226969	0.000117214
cg08512593	chr4	167448636	F	NA	IGR	opensea	-0.226899	0.00247898
cg01943216	chr4	181055419	F	NA	IGR	opensea	-0.226716	0.00650345
cg17685579	chr13	114914537	R	NA	IGR	island	-0.226528	4.15e-05
cg27582536	chr10	3276535	F	NA	IGR	opensea	-0.226527	6.15e-06
cg07147489	chr10	55236933	R	NA	IGR	opensea	-0.22646	0.00106175
cg08334606	chr6	9611207	R	NA	IGR	opensea	-0.225986	0.000409698
cg08866497	chr5	43781155	F	NA	IGR	opensea	-0.225793	0.000229245
cg16977630	chr14	26873168	F	NA	IGR	opensea	-0.225632	0.000130298
cg06009685	chr16	77472697	R	NA	IGR	shelf	-0.225152	0.000644605
cg00267689	chr3	155100398	F	NA	IGR	opensea	-0.22501	0.000253461
cg21595342	chr20	22451999	F	NA	IGR	opensea	-0.224945	0.000175833
cg23078268	chr10	100109635	F	NA	IGR	opensea	-0.224854	0.00196459
cg00182256	chr22	49376518	F	NA	IGR	island	-0.224698	0.00543376
cg15213272	chr8	40066006	R	NA	IGR	opensea	-0.224683	0.000177426
cg04715538	chr5	146492616	F	NA	IGR	opensea	-0.224596	6.57e-05
cg21824985	chr15	39155660	R	NA	IGR	opensea	-0.224545	6.26e-06
cg22312060	chr10	22311832	R	NA	IGR	opensea	-0.224429	0.000535021
cg10760958	chr15	96955345	R	NA	IGR	shelf	-0.2244	0.00327276
cg14249036	chr18	57477963	R	NA	IGR	opensea	-0.224093	9.8e-05
cg19896232	chr2	19435289	F	NA	IGR	opensea	-0.224023	0.00187762
cg20577205	chr20	56804327	R	NA	IGR	shore	-0.223464	0.000966534
cg14803324	chr12	63754912	R	NA	IGR	opensea	-0.222635	0.000913251
cg03169325	chr3	190644604	F	NA	IGR	opensea	-0.222424	5.26e-06
cg15991113	chr11	134287015	R	NA	IGR	opensea	-0.222293	0.00637593
cg27354215	chr17	7938515	F	NA	IGR	opensea	-0.22223	4.47e-05
cg05948962	chr1	77711859	F	NA	IGR	opensea	-0.222209	0.00163977
cg07648665	chr15	22783583	R	NA	IGR	opensea	-0.222135	0.00049568
cg10590094	chr5	148046114	R	NA	IGR	opensea	-0.22202	0.000365039
cg03738656	chr21	45581008	F	NA	IGR	shore	-0.22184	0.000407864
cg19472984	chr16	86155905	F	NA	IGR	opensea	-0.221792	3.93e-05
cg01828067	chr5	140628308	F	NA	IGR	shore	-0.221565	0.000548245
cg18240186	chr20	39267367	F	NA	IGR	opensea	-0.221086	0.000461637
cg05370218	chr17	54626301	R	NA	IGR	opensea	-0.220794	0.000244841
cg24067133	chr11	79613887	R	NA	IGR	opensea	-0.22076	0.00033753
cg12969813	chr1	111270150	F	NA	IGR	opensea	-0.220726	9.34e-05
cg14239148	chr19	8271566	R	NA	IGR	shore	-0.220703	0.000134369
cg12129373	chr9	139860863	F	NA	IGR	opensea	-0.220468	0.00607789
cg17969662	chr1	221101412	R	NA	IGR	opensea	-0.220134	0.00206187
cg04179479	chr12	113935569	R	NA	IGR	opensea	-0.220068	0.00191476
cg12139085	chr5	174134497	R	NA	IGR	opensea	-0.219941	0.000652242
cg07539380	chr1	184289552	R	NA	IGR	opensea	-0.219845	0.000339271
cg20025701	chr1	157208031	F	NA	IGR	opensea	-0.219656	0.000122728
cg11996349	chr22	33643838	R	NA	IGR	opensea	-0.219559	0.000225926
cg08840546	chr16	8395651	R	NA	IGR	opensea	-0.219516	0.000313013
cg02971633	chr11	119882963	R	NA	IGR	opensea	-0.219381	0.000531671
cg14299483	chr14	101967780	F	NA	IGR	opensea	-0.219312	0.00258113
cg03471573	chr10	92478259	R	NA	IGR	opensea	-0.218995	0.0020279
cg27367066	chr15	34662635	F	NA	IGR	shelf	-0.21867	0.00208419
cg11400955	chr11	69914433	F	NA	IGR	opensea	-0.218528	0.000545104
cg15848411	chr1	19130185	R	NA	IGR	opensea	-0.218459	0.000349956
cg05371159	chr9	94342441	F	NA	IGR	opensea	-0.218357	0.00237125
cg12505743	chr11	93029566	R	NA	IGR	opensea	-0.218293	0.00474561
cg09105041	chr15	34983345	R	NA	IGR	opensea	-0.218205	0.00146424
cg08825075	chr16	3934709	R	NA	IGR	shelf	-0.218121	0.000282228
cg17833419	chr1	19392447	R	NA	IGR	opensea	-0.217939	0.000312048
cg05800094	chr17	12935290	R	NA	IGR	opensea	-0.217642	0.00148986
cg01686412	chr8	136369960	F	NA	IGR	opensea	-0.217582	9.27e-05
cg04808200	chr2	37392027	R	NA	IGR	opensea	-0.217473	0.000123526
cg04571630	chr7	8430365	R	NA	IGR	opensea	-0.21746	0.00174351
cg22411799	chr4	55432937	F	NA	IGR	opensea	-0.217419	0.00453322
cg15020982	chr4	180147555	R	NA	IGR	opensea	-0.216785	0.00104542
cg12176793	chr8	90624127	R	NA	IGR	opensea	-0.216737	0.00314551
cg01117167	chr1	237070548	F	NA	IGR	opensea	-0.216424	0.000162236
cg09422414	chr6	135435682	R	NA	IGR	opensea	-0.216377	2.55e-05
cg03901576	chr3	187121780	R	NA	IGR	opensea	-0.216215	0.000124781
cg15973075	chr5	12355075	R	NA	IGR	opensea	-0.215608	0.000150032
cg14981340	chr11	125815776	R	NA	IGR	opensea	-0.215587	0.00293413
cg12917790	chr14	93604305	R	NA	IGR	opensea	-0.215568	0.000923233
cg11249066	chr1	33700126	F	NA	IGR	opensea	-0.215527	0.000552483
cg10269209	chr6	10237806	R	NA	IGR	opensea	-0.215325	0.00011469
cg20181240	chr1	4029800	F	NA	IGR	opensea	-0.215173	0.00411782
cg08984281	chr1	89546987	F	NA	IGR	opensea	-0.215169	0.00485761
cg25517810	chr2	105474385	R	NA	IGR	shore	-0.214969	7.09e-05
cg21324975	chr5	88610505	F	NA	IGR	opensea	-0.21485	0.000704615
cg02979021	chr7	22657500	R	NA	IGR	opensea	-0.214799	0.000678666
cg11259385	chr7	50286412	F	NA	IGR	opensea	-0.214682	0.000791967
cg08760670	chr21	25747963	R	NA	IGR	opensea	-0.214576	0.000442503
cg04049981	chr17	48894894	R	NA	IGR	opensea	-0.214532	7.39e-05
cg17448813	chr1	219547675	R	NA	IGR	opensea	-0.214497	0.000237134
cg12294977	chr12	116078139	R	NA	IGR	opensea	-0.214423	2.14e-05
cg07739188	chr8	132790307	F	NA	IGR	opensea	-0.214301	0.00180943
cg17696761	chr4	121439335	F	NA	IGR	opensea	-0.214222	0.00498754
cg17280284	chr6	29414755	R	NA	IGR	opensea	-0.214068	0.000230937
cg25430753	chr16	19962038	F	NA	IGR	opensea	-0.214011	0.000557507
cg22552055	chr5	144808911	F	NA	IGR	opensea	-0.213728	7.77e-05
cg16739687	chr1	4201237	R	NA	IGR	opensea	-0.213636	0.000525067
cg02761266	chr4	129522639	F	NA	IGR	opensea	-0.213616	0.000613013
cg09981814	chr6	141647780	F	NA	IGR	opensea	-0.213494	0.00972014
cg20167003	chr15	91612421	R	NA	IGR	opensea	-0.21347	0.000647519
cg00842000	chr6	110319953	R	NA	IGR	opensea	-0.21338	0.00444041
cg16905434	chr2	241824514	R	NA	IGR	shelf	-0.212749	0.00222842
cg13278895	chr13	84451164	R	NA	IGR	shelf	-0.212685	0.000135678
cg10226149	chr12	76036209	R	NA	IGR	opensea	-0.212619	1.17e-06
cg27597620	chr9	122861791	F	NA	IGR	opensea	-0.212507	0.000971687
cg05921513	chr10	64516131	F	NA	IGR	opensea	-0.211985	0.00272027
cg17059694	chr2	105473800	R	NA	IGR	shore	-0.211977	4.09e-05
cg16620673	chr13	19979258	R	NA	IGR	opensea	-0.211892	0.000934118
cg27425709	chr2	111446533	F	NA	IGR	opensea	-0.211628	0.000318676
cg06746968	chr8	144055700	R	NA	IGR	opensea	-0.211623	0.000676936
cg16308061	chr13	112311411	R	NA	IGR	opensea	-0.211438	0.000369751
cg05610131	chr13	112870576	R	NA	IGR	opensea	-0.211259	0.000242772
cg19228781	chr13	114977793	F	NA	IGR	opensea	-0.211135	8.26e-06
cg25046033	chr8	75027367	R	NA	IGR	opensea	-0.210671	0.000962978
cg03106024	chr11	17733706	F	NA	IGR	opensea	-0.210508	0.000616691
cg25720825	chr1	2849682	F	NA	IGR	shore	-0.210228	0.00108243
cg22644484	chr6	71836774	F	NA	IGR	opensea	-0.210044	0.00130218
cg22158068	chr3	64075186	R	NA	IGR	opensea	-0.210042	0.000150632
cg24009656	chr6	146759324	F	NA	IGR	shelf	-0.209927	0.00644885
cg13435820	chr12	115907128	R	NA	IGR	opensea	-0.209886	1.54e-05
cg00953728	chr4	186953239	F	NA	IGR	opensea	-0.209798	0.00145199
cg06859807	chr2	117709858	R	NA	IGR	opensea	-0.209628	0.000124282
cg07640296	chr4	24784273	F	NA	IGR	opensea	-0.209424	0.0060591
cg26500142	chr6	137811589	R	NA	IGR	shore	-0.209325	0.00326555
cg18571590	chr7	85930749	F	NA	IGR	opensea	-0.209176	0.00939598
cg18164248	chr5	6136158	F	NA	IGR	opensea	-0.20912	0.00315133
cg02912106	chr6	9522393	F	NA	IGR	opensea	-0.209012	0.000479852
cg05575505	chr15	101262162	F	NA	IGR	opensea	-0.208889	0.00205899
cg18384681	chr1	55462126	R	NA	IGR	shore	-0.208809	0.000361425
cg01635228	chr6	170431083	R	NA	IGR	opensea	-0.208792	0.00133755
cg26116669	chr2	88654640	F	NA	IGR	shelf	-0.208704	0.0013445
cg07735220	chr2	65280591	F	NA	IGR	shelf	-0.208662	8.7e-05
cg05648914	chr5	63297615	R	NA	IGR	opensea	-0.208196	0.00170899
cg20870737	chr4	163873576	R	NA	IGR	opensea	-0.208129	0.000265992
cg13973788	chr9	139860765	R	NA	IGR	opensea	-0.208087	0.000104548
cg21540621	chr11	115531033	F	NA	IGR	shore	-0.207913	0.00894524
cg01427471	chr11	134288416	R	NA	IGR	opensea	-0.207768	0.00261715
cg12480053	chr13	105792346	F	NA	IGR	opensea	-0.207765	0.00381328
cg06896352	chr7	41477061	F	NA	IGR	opensea	-0.207651	0.00348298
cg06199472	chr9	79625551	R	NA	IGR	shelf	-0.207618	0.000412458
cg04170037	chr12	108229863	F	NA	IGR	opensea	-0.207517	0.00101298
cg10760539	chr7	31505908	F	NA	IGR	opensea	-0.207342	0.000629248
cg02386445	chr6	39127659	R	NA	IGR	opensea	-0.206879	0.00047902
cg05604158	chr2	177796892	R	NA	IGR	opensea	-0.206785	0.00271303
cg20059480	chr15	56567387	R	NA	IGR	opensea	-0.206773	0.00671325
cg06894462	chr6	64263822	F	NA	IGR	opensea	-0.206671	0.000397862
cg11679190	chr16	71466668	F	NA	IGR	opensea	-0.206506	0.000540516
cg20070501	chr8	123152497	F	NA	IGR	opensea	-0.206485	0.000640365
cg00805926	chr20	21537656	R	NA	IGR	opensea	-0.206458	0.00149569
cg20936011	chr9	1267762	R	NA	IGR	opensea	-0.206395	4.25e-05
cg08210399	chr3	180784531	R	NA	IGR	opensea	-0.206367	0.00162079
cg00043234	chr15	80324492	F	NA	IGR	opensea	-0.206287	0.00458651
cg15759180	chr19	54828146	F	NA	IGR	opensea	-0.206197	0.00133311
cg05102578	chr4	182450503	F	NA	IGR	opensea	-0.206016	0.000161989
cg25217880	chr19	14975658	R	NA	IGR	opensea	-0.205824	0.00716295
cg18751168	chr8	29762947	F	NA	IGR	opensea	-0.20581	0.00287543
cg06463685	chr6	18380900	F	NA	IGR	opensea	-0.20579	0.000398684
cg04112147	chr2	199778914	F	NA	IGR	opensea	-0.205744	0.0012379
cg06643009	chr4	176195354	F	NA	IGR	opensea	-0.205729	0.000239524
cg06232721	chr16	34967275	R	NA	IGR	opensea	-0.205603	0.00455965
cg00301879	chr4	78156196	F	NA	IGR	opensea	-0.205594	0.00124596
cg14276557	chr9	139538535	F	NA	IGR	opensea	-0.205438	3.58e-05
cg03790077	chr9	122735221	R	NA	IGR	opensea	-0.205327	0.00034914
cg14559922	chr8	117436618	F	NA	IGR	opensea	-0.20508	0.00218558
cg04294207	chr3	5099498	F	NA	IGR	opensea	-0.205035	0.00094179
cg07854436	chr2	177356448	R	NA	IGR	shore	-0.204782	0.000154283
cg21678984	chr15	98717608	F	NA	IGR	opensea	-0.204775	0.000363379
cg00267140	chr17	43058567	F	NA	IGR	opensea	-0.204758	0.00114854
cg11647985	chr11	101489691	F	NA	IGR	opensea	-0.204668	4.09e-05
cg25060259	chr6	112764727	R	NA	IGR	opensea	-0.204492	0.000256025
cg02454488	chr9	123834617	R	NA	IGR	shelf	-0.204332	0.000522452
cg03012173	chr5	17340814	F	NA	IGR	opensea	-0.204312	0.00020443
cg13477562	chr14	64139700	R	NA	IGR	opensea	-0.204079	0.00507808
cg04258138	chr16	636227	F	NA	IGR	shelf	-0.203907	0.0080245
cg14020285	chr2	119401665	R	NA	IGR	opensea	-0.203905	0.00744423
cg15248119	chr4	146220964	R	NA	IGR	opensea	-0.203855	0.0063
cg19744599	chr4	81226861	R	NA	IGR	opensea	-0.203803	0.00280038
cg04004375	chr12	77512643	F	NA	IGR	opensea	-0.203688	0.000817046
cg02444226	chr2	66545288	F	NA	IGR	opensea	-0.203644	0.00374891
cg01262133	chr6	45645147	R	NA	IGR	opensea	-0.203623	0.000926859
cg00780036	chr8	52034593	F	NA	IGR	opensea	-0.203551	0.000619354
cg20475302	chr8	63022513	R	NA	IGR	opensea	-0.203452	2.44e-05
cg05565863	chr6	83478050	R	NA	IGR	opensea	-0.203255	0.000446295
cg00869069	chr15	46315040	F	NA	IGR	opensea	-0.20325	0.000164865
cg20460227	chr2	120452632	F	NA	IGR	opensea	-0.203244	6.9e-05
cg05762878	chr11	134812712	R	NA	IGR	opensea	-0.203117	0.00300408
cg02010675	chr1	38955970	F	NA	IGR	opensea	-0.20306	0.00476113
cg26628247	chr22	20311673	F	NA	IGR	shelf	-0.203033	0.000164265
cg15026754	chr5	18043327	F	NA	IGR	opensea	-0.202996	0.0018504
cg03272310	chr17	39704454	F	NA	IGR	shore	-0.202953	0.000289688
cg02349146	chr7	98161246	R	NA	IGR	opensea	-0.202923	4.68e-05
cg16333198	chr5	163122726	F	NA	IGR	opensea	-0.202806	0.00270892
cg11201398	chr15	47891504	R	NA	IGR	opensea	-0.202698	0.000102453
cg12021972	chr6	9528235	R	NA	IGR	opensea	-0.202698	0.000951623
cg11605150	chr4	34658506	R	NA	IGR	opensea	-0.202518	0.0046966
cg27363750	chr8	101872688	F	NA	IGR	opensea	-0.202413	3.09e-07
cg14767228	chr8	64023526	F	NA	IGR	opensea	-0.202405	0.000717495
cg06415262	chr3	112093461	R	NA	IGR	opensea	-0.202367	0.000251907
cg04352996	chr20	59057465	R	NA	IGR	opensea	-0.202253	0.00643787
cg11535059	chr16	21229646	F	NA	IGR	opensea	-0.202121	0.00122832
cg00292336	chr7	66432228	F	NA	IGR	opensea	-0.202049	0.00272475
cg03712535	chr19	40286717	F	NA	IGR	opensea	-0.201967	0.00926864
cg09526872	chr3	62381017	F	NA	IGR	opensea	-0.201963	0.00158821
cg08648281	chr19	31159736	F	NA	IGR	opensea	-0.201837	0.000465942
cg11985897	chr14	98693570	F	NA	IGR	opensea	-0.201739	5.57e-05
cg07968031	chr3	129346101	R	NA	IGR	island	-0.201688	0.00429983
cg09725338	chr22	35399113	R	NA	IGR	opensea	-0.201584	0.00165858
cg20502253	chr6	91053343	F	NA	IGR	opensea	-0.201464	0.000291516
cg17417675	chr8	103543145	R	NA	IGR	opensea	-0.201461	0.00897685
cg22110430	chr3	139635771	R	NA	IGR	opensea	-0.201371	0.00217624
cg11580094	chr6	130151697	F	NA	IGR	opensea	-0.201221	0.000373084
cg01191022	chr5	24368373	R	NA	IGR	opensea	-0.201205	0.00585457
cg23724384	chr7	121806742	R	NA	IGR	opensea	-0.201145	2.41e-06
cg05212349	chr10	111234876	R	NA	IGR	opensea	-0.200855	0.0011016
cg18411427	chr15	91919331	R	NA	IGR	opensea	-0.200614	0.00044182
cg19573881	chr8	60964212	R	NA	IGR	opensea	-0.200595	1.25e-05
cg11150303	chr1	198333105	F	NA	IGR	opensea	-0.200592	0.000494233
cg15547413	chr17	56301725	F	NA	IGR	opensea	-0.200466	0.00128469
cg06418322	chr5	1765751	F	NA	IGR	shelf	-0.200457	0.00138618
cg09332843	chr12	78019405	R	NA	IGR	opensea	-0.200381	8.2e-06
cg01444850	chr15	86433502	R	NA	IGR	opensea	-0.200378	0.00424213
cg23779240	chr10	102438217	R	NA	IGR	shelf	-0.200342	0.000149397
cg09496585	chr3	178038488	F	NA	IGR	opensea	-0.20018	0.00782438
cg04674956	chr8	65499048	R	NA	IGR	shore	0.200302	0.00039768
cg10736454	chr19	7739455	R	NA	IGR	shelf	0.200686	7.77e-05
cg07726288	chr1	248855278	R	NA	IGR	island	0.200722	0.00272536
cg21971285	chr11	31841818	R	NA	IGR	island	0.200867	0.000232737
cg01495299	chr8	128003923	F	NA	IGR	opensea	0.201161	0.00027182
cg25064860	chr1	39255317	R	NA	IGR	opensea	0.201162	5.82e-05
cg12130672	chr17	9151012	F	NA	IGR	opensea	0.201185	1.1e-05
cg01513307	chr6	108479557	F	NA	IGR	island	0.201396	0.00496323
cg09887059	chr12	113916664	F	NA	IGR	island	0.201876	0.00336789
cg14852134	chr20	13200748	R	NA	IGR	island	0.201974	0.00714257
cg12042689	chr10	133372833	R	NA	IGR	opensea	0.201988	0.00668814
cg12105042	chr4	160150415	F	NA	IGR	opensea	0.202006	0.00530994
cg15829088	chr1	247802935	R	NA	IGR	island	0.202054	0.00221848
cg12982748	chr3	184989064	F	NA	IGR	opensea	0.202273	0.000647516
cg04522045	chr2	172958324	F	NA	IGR	shore	0.202363	0.00247259
cg19667811	chr10	30405328	F	NA	IGR	opensea	0.202689	0.00233849
cg25916993	chr5	134880580	F	NA	IGR	shore	0.202746	0.00145094
cg15337877	chr2	220550272	R	NA	IGR	opensea	0.202843	0.00480123
cg15249221	chr7	55516436	R	NA	IGR	shore	0.20296	0.000227414
cg07930539	chr2	177025975	R	NA	IGR	shore	0.203093	0.000530113
cg27361370	chr3	157813327	F	NA	IGR	shore	0.203301	0.000353514
cg01863042	chr13	23309892	R	NA	IGR	opensea	0.20337	0.00308086
cg07322667	chr8	104349038	R	NA	IGR	opensea	0.203569	0.000906692
cg07089184	chr15	67212131	F	NA	IGR	opensea	0.203579	0.00508171
cg19313311	chr7	74058031	F	NA	IGR	opensea	0.203786	0.000639595
cg18609078	chr4	13538807	F	NA	IGR	shore	0.203911	0.00106669
cg22955778	chr6	27798556	R	NA	IGR	shore	0.203967	0.00599769
cg19937061	chr13	25320133	F	NA	IGR	island	0.204151	0.00680171
cg27110513	chr21	42494063	F	NA	IGR	opensea	0.204163	0.000163566
cg09513808	chr12	40548794	R	NA	IGR	opensea	0.204552	0.00227409
cg07793702	chr12	83077060	R	NA	IGR	shelf	0.204719	4.89e-05
cg02246609	chr6	28584003	F	NA	IGR	island	0.204752	0.000177758
cg26220772	chr2	121541251	F	NA	IGR	opensea	0.205086	0.0048387
cg16677969	chr10	85677559	R	NA	IGR	opensea	0.205344	0.00137596
cg24407833	chr13	24040091	R	NA	IGR	shore	0.205659	0.00554753
cg03116837	chr8	216703	R	NA	IGR	island	0.205808	0.000124096
cg13906377	chr1	63792695	R	NA	IGR	shelf	0.205864	0.00739437
cg13433278	chr2	172958358	F	NA	IGR	shore	0.206116	0.00792855
cg19636519	chr7	99541626	F	NA	IGR	opensea	0.206189	0.000561393
cg15801340	chr19	38345819	F	NA	IGR	island	0.206216	0.00219021
cg02974085	chr1	222990921	F	NA	IGR	shelf	0.206246	0.0088464
cg09863368	chr12	2862419	F	NA	IGR	island	0.206639	0.00377098
cg22318514	chr6	31650850	R	NA	IGR	island	0.206644	0.000507637
cg15233961	chr10	96990543	R	NA	IGR	opensea	0.206709	0.00160133
cg03298073	chr1	209404846	R	NA	IGR	island	0.207013	0.00487768
cg08058544	chr2	237080267	R	NA	IGR	island	0.207127	0.00140901
cg15221642	chr5	140598706	R	NA	IGR	shelf	0.207146	0.00814288
cg14272049	chr12	92453691	F	NA	IGR	opensea	0.207171	0.00132594
cg20672981	chr7	27242161	F	NA	IGR	shore	0.207355	3.32e-05
cg09126640	chr1	44555148	R	NA	IGR	opensea	0.207928	0.000967528
cg27598107	chr2	102759782	R	NA	IGR	shore	0.20825	0.00213156
cg22515456	chr12	119992159	F	NA	IGR	opensea	0.208266	0.00434344
cg11309462	chr2	25585661	R	NA	IGR	opensea	0.208566	0.00456251
cg23188704	chr5	170740905	R	NA	IGR	shore	0.20859	0.00140266
cg08037744	chr6	28584435	R	NA	IGR	shore	0.20882	7.94e-05
cg15862925	chr6	120992810	R	NA	IGR	opensea	0.208926	0.000740575
cg21845457	chr8	65499091	F	NA	IGR	shore	0.209119	0.000516395
cg25934437	chr6	149440092	R	NA	IGR	opensea	0.209314	0.000610761
cg26019444	chr14	29371054	F	NA	IGR	opensea	0.209704	0.000169744
cg25761793	chr1	63782639	R	NA	IGR	island	0.209903	0.000861089
cg07347205	chr16	87159274	R	NA	IGR	opensea	0.210082	0.00056735
cg19964348	chr10	1781994	F	NA	IGR	shore	0.210121	0.00329753
cg06962177	chr1	63785946	R	NA	IGR	island	0.210272	0.00306145
cg18652346	chr6	28733673	R	NA	IGR	opensea	0.210697	0.00150082
cg01513392	chr20	21488198	F	NA	IGR	island	0.210772	1.42e-05
cg14098847	chr14	101923218	R	NA	IGR	shore	0.211016	0.00722328
cg22592295	chr10	88148095	F	NA	IGR	shore	0.211284	0.000295931
cg22329579	chr17	34820348	F	NA	IGR	island	0.211398	0.000665962
cg19814934	chr5	42950152	F	NA	IGR	shore	0.211412	0.00512979
cg23438868	chr15	93855015	R	NA	IGR	opensea	0.211548	0.00743799
cg06816685	chr17	46660097	R	NA	IGR	shore	0.211552	0.00207553
cg23809497	chr8	72469888	F	NA	IGR	shore	0.212026	0.00604792
cg26640601	chr6	10883866	F	NA	IGR	shore	0.212221	0.000163518
cg05265884	chr10	26681244	F	NA	IGR	shore	0.212286	0.00111171
cg07643322	chr2	118617841	R	NA	IGR	island	0.212478	3.44e-05
cg19394669	chr20	57695568	F	NA	IGR	opensea	0.212769	0.00874503
cg11743993	chr1	11624494	F	NA	IGR	opensea	0.212781	0.00104029
cg17811024	chr1	208012106	F	NA	IGR	opensea	0.212877	0.000233658
cg17104388	chr16	76668836	R	NA	IGR	island	0.213269	0.00103267
cg06786578	chr20	13303732	F	NA	IGR	opensea	0.213291	0.00932305
cg05224126	chr14	101528671	R	NA	IGR	shelf	0.213438	0.000818406
cg09290707	chr5	170792552	R	NA	IGR	opensea	0.213634	0.00091045
cg08812889	chr4	174439925	R	NA	IGR	island	0.214419	0.00229375
cg26504926	chr16	74005639	F	NA	IGR	opensea	0.214451	0.000419763
cg22548438	chr2	119607636	F	NA	IGR	island	0.214791	0.00251731
cg11846355	chr12	125042466	F	NA	IGR	shelf	0.214803	0.000491986
cg25370416	chr11	68894672	R	NA	IGR	opensea	0.214889	0.000144432
cg12374095	chr12	54320830	R	NA	IGR	shore	0.215436	0.00163677
cg26130488	chr17	59530104	R	NA	IGR	island	0.215575	0.00409602
cg08273957	chr14	29227941	R	NA	IGR	opensea	0.215587	0.00542246
cg15427886	chr8	55379663	F	NA	IGR	island	0.215738	0.000622548
cg14979301	chr5	42994123	R	NA	IGR	shore	0.215885	0.00199626
cg07385337	chr13	110696981	R	NA	IGR	opensea	0.215978	7.75e-05
cg12700319	chr1	8272199	R	NA	IGR	island	0.21645	2.78e-05
cg26446499	chr5	77253555	F	NA	IGR	shore	0.217156	0.000561858
cg13056653	chr4	141538969	R	NA	IGR	opensea	0.217178	0.000547378
cg20032370	chr17	80251467	F	NA	IGR	island	0.217273	0.00475467
cg24536782	chr8	216659	R	NA	IGR	island	0.217615	0.000876407
cg22646995	chr5	180541779	R	NA	IGR	island	0.218016	0.000266715
cg03020554	chr8	99951730	F	NA	IGR	shore	0.218126	0.00300217
cg10680608	chr14	101259648	F	NA	IGR	opensea	0.218582	0.00635898
cg04387820	chr10	18999425	F	NA	IGR	shore	0.218732	0.000753845
cg13556452	chr1	2391241	R	NA	IGR	shelf	0.218812	0.000409698
cg02382000	chr7	26697827	F	NA	IGR	opensea	0.219567	0.00586755
cg05719140	chr1	63782426	R	NA	IGR	island	0.219798	0.00115941
cg08893036	chr15	89958944	F	NA	IGR	shore	0.219912	0.00036297
cg08364561	chr11	31846844	F	NA	IGR	shore	0.220331	0.00025604
cg21401642	chr4	174421114	F	NA	IGR	shore	0.220332	0.00634325
cg14524126	chr3	195648314	R	NA	IGR	opensea	0.220338	9.02e-05
cg12820294	chr9	98332711	F	NA	IGR	opensea	0.220341	0.00229999
cg07576006	chr5	79603574	F	NA	IGR	opensea	0.220462	0.00212484
cg16615154	chr6	40567553	F	NA	IGR	island	0.220537	0.00253964
cg21626302	chr9	110473850	F	NA	IGR	opensea	0.220551	0.000183212
cg13213649	chr19	46431427	R	NA	IGR	opensea	0.220551	3.7e-05
cg11750282	chr16	74315771	R	NA	IGR	opensea	0.220776	0.000991109
cg03250224	chr8	102236794	F	NA	IGR	island	0.221109	0.000313013
cg07341290	chr16	55224133	R	NA	IGR	opensea	0.221419	0.00328345
cg08800144	chr20	1801483	F	NA	IGR	opensea	0.221449	0.000418653
cg09643136	chr2	223176683	R	NA	IGR	island	0.221553	0.00441521
cg19938436	chr1	170278698	F	NA	IGR	opensea	0.221714	0.000783533
cg03349945	chr19	34034378	F	NA	IGR	opensea	0.221816	0.00230373
cg25435819	chr1	149149385	F	NA	IGR	island	0.221928	0.000236907
cg13809441	chr6	6737631	R	NA	IGR	opensea	0.221947	0.00544191
cg17148976	chr2	131594925	F	NA	IGR	island	0.222106	7.47e-05
cg01357222	chr6	137619143	F	NA	IGR	opensea	0.22224	0.000135681
cg23933011	chr4	113134394	R	NA	IGR	opensea	0.22245	3.33e-05
cg00256144	chr1	213665467	R	NA	IGR	opensea	0.222644	0.000246142
cg19782061	chr4	174415868	F	NA	IGR	opensea	0.222747	1.43e-05
cg11020047	chr17	64944763	F	NA	IGR	opensea	0.222916	0.000858018
cg05438336	chr12	19699832	R	NA	IGR	opensea	0.222917	0.000930712
cg13692446	chr13	112759719	R	NA	IGR	island	0.223148	0.00552639
cg04675040	chr15	93316104	R	NA	IGR	opensea	0.22328	0.000966437
cg09380805	chr3	169384034	R	NA	IGR	shelf	0.22351	0.000157585
cg16586104	chr1	95873524	R	NA	IGR	opensea	0.224127	0.00370499
cg26668675	chr6	31148463	F	NA	IGR	island	0.224265	0.00167645
cg23954787	chr8	72470700	R	NA	IGR	shore	0.224345	0.00177847
cg08144675	chr16	73097057	R	NA	IGR	island	0.224977	0.00510437
cg00702719	chr6	74025019	F	NA	IGR	island	0.225255	0.00121796
cg09154528	chr22	50154745	F	NA	IGR	shelf	0.226516	1.67e-06
cg11433727	chr12	14921915	F	NA	IGR	shore	0.226696	0.00171022
cg09732405	chr4	187422005	R	NA	IGR	shore	0.2273	0.00300405
cg19047660	chr17	46619923	F	NA	IGR	shore	0.227433	3.89e-06
cg09973514	chr11	58830424	F	NA	IGR	island	0.228035	0.000282733
cg13813572	chr2	23589635	R	NA	IGR	opensea	0.228589	0.00316881
cg19131647	chr17	27397005	F	NA	IGR	opensea	0.229279	0.00094602
cg04363624	chr1	47697965	F	NA	IGR	island	0.229387	0.00223984
cg16058797	chr8	102236617	F	NA	IGR	island	0.230172	0.000294634
cg16260768	chr11	28643614	R	NA	IGR	opensea	0.23022	0.00169355
cg00306112	chr2	219773416	R	NA	IGR	shore	0.230281	0.00019943
cg14036627	chr6	31148657	R	NA	IGR	shore	0.230737	0.00167771
cg03773809	chr4	120038219	F	NA	IGR	opensea	0.231296	4.2e-05
cg00231728	chr4	113442709	F	NA	IGR	shore	0.231524	0.000827511
cg18282791	chr6	26332501	F	NA	IGR	opensea	0.231603	4.05e-05
cg07937443	chr4	174442543	F	NA	IGR	shore	0.231687	0.000225133
cg12333082	chr20	55543528	R	NA	IGR	opensea	0.231872	0.000301817
cg14765959	chr6	106429316	R	NA	IGR	island	0.231922	0.000962152
cg23638252	chr1	50891750	F	NA	IGR	shore	0.232221	0.00274879
cg00604454	chr16	73096966	F	NA	IGR	island	0.232485	0.00479143
cg19003756	chr14	102186023	F	NA	IGR	opensea	0.233383	0.00128508
cg18244817	chr5	42949610	F	NA	IGR	shore	0.23371	0.000397862
cg23864949	chr8	99984534	R	NA	IGR	shore	0.233791	5.29e-05
cg03840073	chr15	76635514	F	NA	IGR	island	0.233867	1.96e-05
cg02332696	chr10	21783091	R	NA	IGR	shore	0.234484	0.00205988
cg06213635	chr11	129488336	R	NA	IGR	shore	0.234504	0.00498879
cg25417675	chr6	31651059	F	NA	IGR	island	0.234684	0.0093552
cg23824663	chr7	26141012	R	NA	IGR	opensea	0.234861	0.000112774
cg09778596	chr2	162282922	R	NA	IGR	shore	0.235348	0.00342204
cg19047265	chr2	177025998	R	NA	IGR	shore	0.235441	1.97e-05
cg25143990	chr12	28127783	F	NA	IGR	shore	0.235606	0.00047752
cg02252248	chr17	47073164	R	NA	IGR	island	0.235886	0.00117292
cg01309870	chr6	28584035	R	NA	IGR	island	0.236831	8.7e-06
cg09498788	chr7	152305795	F	NA	IGR	opensea	0.237354	0.000366262
cg17171215	chr2	237078223	F	NA	IGR	island	0.237562	0.00232495
cg24303915	chr5	35479203	R	NA	IGR	opensea	0.237796	7.54e-05
cg20140394	chr18	4456154	F	NA	IGR	shore	0.238093	0.00339462
cg02304584	chr6	31650790	R	NA	IGR	island	0.238283	0.0015956
cg06070795	chr1	166853960	F	NA	IGR	shore	0.238423	2.16e-05
cg01091951	chr5	42993450	F	NA	IGR	shore	0.23874	0.000149141
cg01716975	chr8	65292373	R	NA	IGR	shore	0.239164	0.00222592
cg18505992	chr11	43168034	R	NA	IGR	opensea	0.23982	7.56e-05
cg17403122	chr11	6222458	F	NA	IGR	opensea	0.239929	0.00303339
cg03877332	chr4	6247830	F	NA	IGR	island	0.24014	1.25e-05
cg15039102	chr5	3121953	R	NA	IGR	opensea	0.240676	0.000615921
cg19239040	chr7	35298664	R	NA	IGR	shore	0.242697	0.000181713
cg19635571	chr1	149145020	F	NA	IGR	shore	0.243137	8.11e-05
cg26631984	chr2	17719375	R	NA	IGR	shore	0.243413	0.00119971
cg00689075	chr19	36197349	R	NA	IGR	shore	0.243582	0.0011381
cg03651895	chr2	131594923	F	NA	IGR	island	0.244839	0.000203056
cg19262637	chr1	240783328	F	NA	IGR	opensea	0.244892	0.00248217
cg01066179	chr5	31076758	R	NA	IGR	opensea	0.245513	0.00258591
cg09855713	chr6	168564244	R	NA	IGR	opensea	0.24626	8.73e-05
cg06424065	chr4	6247640	R	NA	IGR	island	0.246502	3.55e-05
cg03660085	chr10	122038594	F	NA	IGR	opensea	0.246566	1.1e-05
cg09112674	chr22	49626070	R	NA	IGR	opensea	0.246882	0.00371893
cg26106948	chr3	27766284	R	NA	IGR	shore	0.247773	0.0010963
cg13169011	chr14	60973462	F	NA	IGR	shore	0.247996	8.59e-05
cg02229994	chr14	21923287	R	NA	IGR	shore	0.248049	0.0016026
cg16442856	chr18	77825415	F	NA	IGR	opensea	0.248905	0.00260329
cg07700843	chr1	2391317	R	NA	IGR	shelf	0.248959	0.000303113
cg25764899	chr1	47697948	F	NA	IGR	island	0.249387	0.000814734
cg15795787	chr8	72470415	R	NA	IGR	shore	0.251238	0.00851262
cg04197086	chr13	112626876	R	NA	IGR	shore	0.251253	0.00152685
cg19798066	chr7	84120155	F	NA	IGR	opensea	0.251549	0.00100267
cg07184578	chr6	99291343	F	NA	IGR	island	0.25212	0.00315833
cg11608150	chr5	135415948	R	NA	IGR	shore	0.25221	0.000214594
cg12719030	chr12	132102811	R	NA	IGR	opensea	0.252514	2.98e-05
cg15990972	chr2	177012372	R	NA	IGR	island	0.252737	3.21e-05
cg16837545	chr6	120377415	R	NA	IGR	opensea	0.252741	0.000584864
cg04101784	chr8	81455418	F	NA	IGR	opensea	0.252818	0.000270034
cg13524919	chr21	34396506	F	NA	IGR	island	0.254597	1.61e-05
cg08202754	chr7	152621979	R	NA	IGR	island	0.254719	0.00351406
cg24154951	chr2	177001426	F	NA	IGR	island	0.255184	2.16e-06
cg27142536	chr11	20618198	R	NA	IGR	island	0.255255	0.000121108
cg07014673	chr2	237078733	F	NA	IGR	island	0.255288	0.00380228
cg00130086	chr19	57454404	F	NA	IGR	opensea	0.25544	0.00196304
cg07633530	chr16	34295778	F	NA	IGR	island	0.258735	0.000277588
cg02088197	chr1	149212475	R	NA	IGR	opensea	0.259309	3.7e-05
cg02925601	chr6	27648605	R	NA	IGR	shore	0.260622	1.88e-06
cg09826364	chr7	158789723	F	NA	IGR	island	0.261024	7.45e-05
cg13188626	chr10	84835409	R	NA	IGR	opensea	0.261202	4.62e-05
cg12687617	chr15	89948930	R	NA	IGR	shore	0.261518	0.000661989
cg04889408	chr14	97058872	F	NA	IGR	shore	0.262222	3.51e-05
cg20816770	chr3	128274072	R	NA	IGR	island	0.2624	3.6e-06
cg09931140	chr3	96186316	F	NA	IGR	opensea	0.262544	0.000113913
cg11059159	chr2	128453445	F	NA	IGR	island	0.262664	0.000630058
cg00503302	chr3	62355319	R	NA	IGR	island	0.2628	0.000634736
cg19263433	chr2	118618151	F	NA	IGR	island	0.263366	4.88e-05
cg04835811	chr4	174431922	F	NA	IGR	shore	0.26469	2.17e-05
cg08862366	chr16	86152925	R	NA	IGR	opensea	0.265314	0.00221116
cg08624648	chr6	31651029	R	NA	IGR	island	0.265382	0.000980443
cg02658730	chr1	98510182	F	NA	IGR	shore	0.265815	4.09e-05
cg00919305	chr12	130751482	R	NA	IGR	opensea	0.267672	1.22e-05
cg02148426	chr7	32801268	R	NA	IGR	shore	0.268132	0.00141022
cg12383699	chr6	134436620	R	NA	IGR	opensea	0.268627	1.67e-07
cg25223285	chr2	128453260	R	NA	IGR	island	0.269438	7.92e-06
cg01514490	chr10	7455338	F	NA	IGR	island	0.269909	1.31e-05
cg08151623	chr16	3242737	R	NA	IGR	island	0.270335	0.000122031
cg26713735	chr7	81475350	R	NA	IGR	opensea	0.270584	3.44e-05
cg05963151	chr17	44989625	F	NA	IGR	opensea	0.271344	0.000219199
cg02372905	chr18	67901983	R	NA	IGR	opensea	0.273712	0.00163831
cg08378220	chr11	102678779	R	NA	IGR	opensea	0.275031	1.58e-05
cg00047117	chr10	21817047	R	NA	IGR	shore	0.275309	0.00140664
cg09139923	chr1	149162462	F	NA	IGR	island	0.276334	3.12e-05
cg17598466	chr1	149146991	F	NA	IGR	shore	0.276786	0.00126718
cg15067806	chr1	149146748	F	NA	IGR	shore	0.27707	0.000199672
cg08025191	chr11	133552155	F	NA	IGR	opensea	0.278312	9.61e-05
cg10549759	chr3	45839777	R	NA	IGR	shore	0.278748	5.68e-05
cg23337866	chr4	170696369	R	NA	IGR	shore	0.280918	1.25e-05
cg15334372	chr16	73096889	R	NA	IGR	island	0.286101	0.00116744
cg11168614	chr14	87179368	F	NA	IGR	opensea	0.287716	0.000675661
cg03368943	chr1	38542072	F	NA	IGR	opensea	0.288577	1.82e-05
cg07333191	chr4	13526769	F	NA	IGR	island	0.290398	8.15e-05
cg04990190	chr16	73096894	R	NA	IGR	island	0.293121	0.000370615
cg11811828	chr6	31148666	R	NA	IGR	shore	0.293182	0.000432984
cg16926102	chr10	23489850	F	NA	IGR	shore	0.293411	9.34e-06
cg25277809	chr2	128453484	F	NA	IGR	shore	0.293818	0.001712
cg27587661	chr1	149148312	R	NA	IGR	island	0.296133	3.34e-05
cg25281186	chr1	50893830	R	NA	IGR	shore	0.297794	6.92e-05
cg12672189	chr6	32427868	R	NA	IGR	opensea	0.302209	0.00207441
cg06211550	chr16	3230726	F	NA	IGR	shelf	0.303755	1.31e-05
cg02245004	chr15	76634887	R	NA	IGR	island	0.304979	0.000150069
cg24158448	chr14	69197846	F	NA	IGR	opensea	0.305543	5.9e-05
cg00024494	chr16	73096842	R	NA	IGR	shore	0.305594	0.000410484
cg08190858	chr12	54321346	R	NA	IGR	island	0.306028	1.67e-06
cg21026830	chr14	60973517	F	NA	IGR	shore	0.310256	0.000673445
cg12479507	chr10	57390047	F	NA	IGR	shore	0.311951	0.000255453
cg19426522	chr3	27766009	R	NA	IGR	shore	0.312188	4.08e-05
cg22545206	chr2	118617499	F	NA	IGR	island	0.313021	0.000122349
cg06168204	chr6	27570548	F	NA	IGR	opensea	0.316808	2.8e-08
cg03877251	chr1	149215043	F	NA	IGR	opensea	0.320371	1.48e-05
cg01066472	chr1	75591029	F	NA	IGR	island	0.32071	0.000130447
cg22863920	chr8	72470832	F	NA	IGR	shore	0.325256	1.79e-05
cg18430555	chr5	170740937	R	NA	IGR	shore	0.32555	0.000460652
cg04724326	chr2	42291847	R	NA	IGR	opensea	0.326509	1.27e-05
cg03738707	chr2	128453335	F	NA	IGR	island	0.326988	0.00255959
cg15837308	chr6	32427751	F	NA	IGR	opensea	0.336643	6.48e-05
cg19418458	chr7	158789849	F	NA	IGR	island	0.340044	0.000102322
cg00325531	chr1	75591353	F	NA	IGR	island	0.365303	1.25e-05
cg01540595	chr1	75590960	F	NA	IGR	island	0.370055	5.54e-05
cg17920646	chr8	216578	R	NA	IGR	island	0.376622	6.92e-06
cg00308563	chr2	106473189	R	NCK2	Body	opensea	-0.206831	0.000244714
cg07954091	chr12	124864913	F	NCOR2	Body	opensea	0.206443	0.000135171
cg09267427	chr12	124953924	F	NCOR2	Body	shelf	0.25456	0.000276331
cg25937230	chr15	29560915	R	NDNL2	1stExon	shore	0.217508	0.00772037
cg02819387	chr4	178230486	R	NEIL3	TSS1500	shore	-0.214069	0.00643787
cg12787226	chr6	31921065	R	NELFE	Body	opensea	-0.225437	2.45e-05
cg09150140	chr11	20693928	F	NELL1	Body	shelf	-0.30813	0.00124997
cg08793894	chr17	7227737	F	NEURL4	Body	shore	0.226468	0.000186006
cg20806345	chr2	182543706	F	NEUROD1	5'UTR	opensea	0.236077	0.000158138
cg06269421	chr12	55413289	F	NEUROD4	TSS1500	opensea	0.219011	0.000191632
cg10048706	chr7	31380650	R	NEUROD6	TSS200	opensea	-0.201017	0.00143647
cg16438525	chr3	52517742	R	NISCH	Body	shelf	0.208439	0.000604625
cg10985106	chr1	31658706	F	NKAIN1	Body	shelf	-0.203483	2.57e-07
cg00088007	chr8	41504566	F	NKX6-3	Body	shore	0.208272	0.00123425
cg06118609	chr11	7982706	R	NLRP10	Body	opensea	-0.210846	0.000520314
cg14614539	chr6	32170458	F	NOTCH4	Body	opensea	-0.252296	0.00148823
cg03839794	chr14	34269541	F	NPAS3	Body	island	0.266409	0.000684504
cg20420783	chr11	66190189	F	NPAS4	Body	shore	0.2132	0.00334967
cg09102996	chr10	72044135	F	NPFFR1	TSS1500	shore	-0.20381	0.00281748
cg16964348	chr7	24323799	F	NPY	TSS200	island	0.220888	0.00939086
cg10713124	chr12	100932927	R	NR1H4	Body	opensea	-0.230961	9.63e-05
cg09244872	chr12	100867409	F	NR1H4	TSS1500	opensea	-0.225582	1.8e-05
cg13784235	chr6	108495865	F	NR2E1	Body	island	0.2509	9.33e-05
cg11791144	chr8	32129319	R	NRG1	Body	opensea	-0.223652	6.58e-05
cg22651812	chr8	32095135	F	NRG1	Body	opensea	-0.204126	0.00145929
cg26750446	chr11	64438853	F	NRXN2	Body	opensea	-0.204763	0.000112101
cg17236169	chr11	64480683	R	NRXN2	Body	island	0.200296	0.00767405
cg06228347	chr14	79387620	F	NRXN3	Body	opensea	-0.203191	0.00470979
cg15231753	chr11	131500027	F	NTM	Body	opensea	-0.258467	3.65e-05
cg23493497	chr11	131992673	F	NTM	Body	opensea	-0.239764	0.00206545
cg04015361	chr11	131416251	R	NTM	Body	opensea	-0.23019	0.000276331
cg01211763	chr11	131790806	F	NTM	Body	opensea	-0.214966	0.00421225
cg13450365	chr11	131694242	R	NTM	Body	opensea	-0.212856	1.95e-05
cg25002129	chr11	131965815	F	NTM	Body	opensea	-0.204222	0.000152999
cg24421094	chr2	11810597	R	NTSR2	TSS1500	shore	0.216323	0.000189446
cg08771678	chr12	106495651	R	NUAK1	Body	opensea	0.247587	0.00248274
cg09688127	chr12	93770794	R	NUDT4	TSS1500	shore	-0.214281	0.00561222
cg13169967	chr11	62573612	R	NXF1	TSS1500	shore	-0.209727	0.00273841
cg06800840	chr12	121476549	R	OASL	Body	opensea	-0.216047	0.00338972
cg15454486	chr2	192543810	R	OBFC2A	Body	shore	-0.213304	0.000535908
cg23399286	chr8	133072873	R	OC90	TSS1500	opensea	-0.224816	4.45e-05
cg25014228	chr18	55111605	R	ONECUT2	Body	shelf	-0.235794	0.00234319
cg10231746	chr17	3337719	R	OR1E2	TSS1500	opensea	-0.267747	2.54e-05
cg07124234	chr9	125485239	F	OR1L4	TSS1500	opensea	-0.22569	0.00320915
cg04895001	chr11	6805701	R	OR2AG1	TSS1500	opensea	-0.210557	0.00440601
cg02274336	chr6	29427807	R	OR2H1	5'UTR	opensea	-0.264137	8.11e-05
cg06846214	chr1	248549671	F	OR2T6	TSS1500	opensea	-0.203559	0.0011901
cg16680623	chr6	29014023	R	OR2W1	TSS1500	opensea	-0.25429	2.03e-05
cg03187668	chr11	55431152	F	OR4C6	TSS1500	opensea	0.30953	0.00131227
cg18783003	chr14	20403216	R	OR4K1	TSS1500	opensea	0.229822	0.00141997
cg13861035	chr11	5385322	R	OR51B5	Body	opensea	-0.252184	0.00197306
cg10919344	chr11	59210634	F	OR5A1	TSS200	opensea	-0.212971	0.000826781
cg27156584	chr11	58207784	R	OR5B12	TSS200	opensea	-0.217657	0.000351936
cg25541968	chr11	7848142	F	OR5P3	TSS1500	opensea	-0.207471	0.000788359
cg22685022	chr11	124095013	R	OR8G2	TSS1500	opensea	-0.21871	5.38e-05
cg15569947	chr11	57901255	F	OR9Q1	5'UTR	opensea	-0.229839	0.00150351
cg22524061	chr8	99959430	F	OSR2	5'UTR	shore	0.212158	0.00820145
cg12614687	chr5	76926752	F	OTP	Body	island	0.222383	0.00116547
cg15883134	chr14	57359908	R	OTX2-AS1	Body	opensea	-0.20349	0.000861532
cg25499650	chr11	7728057	F	OVCH2	TSS200	opensea	-0.235401	9.52e-06
cg17913625	chr3	38263930	R	OXSR1	Body	opensea	-0.204614	1.95e-05
cg01566288	chr1	43225039	R	P3H1	Body	opensea	0.219442	0.00030815
cg23519626	chr11	74022930	F	P4HA3	TSS1500	shore	0.237198	0.00211384
cg10396747	chr1	176505118	F	PAPPA2	5'UTR	opensea	-0.244235	0.000328727
cg15593298	chr3	142681996	F	PAQR9	1stExon	island	0.21855	0.0011468
cg07085590	chr2	206053812	R	PARD3B	Body	opensea	-0.218377	1.26e-05
cg16032694	chr18	77991946	F	PARD6G	Body	opensea	0.248131	3.55e-05
cg07106095	chr3	122297436	R	PARP15	Body	shore	-0.293042	0.00011861
cg09427644	chr11	125657662	F	PATE3	TSS1500	opensea	-0.257967	0.000682686
cg01446894	chr20	21688203	F	PAX1	Body	shore	0.221102	1.36e-05
cg19987665	chr2	223159250	F	PAX3	Body	shore	-0.204503	0.0012947
cg23484599	chr11	31831137	F	PAX6	5'UTR	shore	-0.211538	0.000654299
cg11827910	chr11	31825756	R	PAX6	Body	island	0.204749	0.000534755
cg23933618	chr11	31837250	R	PAX6	5'UTR	island	0.214521	0.000130933
cg16616521	chr11	31821388	F	PAX6	Body	island	0.221816	0.0024868
cg20014398	chr11	31825792	R	PAX6	Body	island	0.227625	0.00552653
cg22982368	chr11	31825969	R	PAX6	Body	island	0.232691	0.000198759
cg18760176	chr11	31824644	F	PAX6	5'UTR	shore	0.254103	6.61e-05
cg09537620	chr11	31826574	F	PAX6	Body	island	0.255677	0.000544848
cg00855990	chr1	18959354	F	PAX7	Body	island	0.262179	0.000891497
cg19774992	chr2	113998270	R	PAX8-AS1	Body	opensea	-0.22775	0.000524131
cg26914803	chr9	128592217	R	PBX3	Body	opensea	0.202021	0.00125952
cg03229682	chr11	66724428	R	PC	5'UTR	shore	0.217395	0.000879822
cg13916662	chr13	100783618	R	PCCA	Body	opensea	0.214696	0.000947366
cg12436019	chr13	101174364	F	PCCA	Body	opensea	0.221188	9.79e-05
cg21805940	chr13	101174420	R	PCCA	Body	opensea	0.28252	2.07e-06
cg07665387	chr4	134069388	F	PCDH10	TSS1500	island	0.217942	0.00035852
cg14171414	chr13	53422474	F	PCDH8	1stExon	island	0.210915	3.34e-05
cg10725855	chr5	140589613	F	PCDHB12	1stExon	shore	0.236025	0.000105307
cg14640659	chr5	140592867	F	PCDHB13	TSS1500	shelf	0.285634	2.58e-06
cg23974473	chr5	140625794	F	PCDHB15	1stExon	shore	0.231224	0.00012119
cg04836851	chr5	140562819	F	PCDHB16	1stExon	shore	0.220407	5.58e-05
cg19967668	chr5	140535759	F	PCDHB17	Body	shore	0.234627	0.00242816
cg03534453	chr5	140537884	R	PCDHB17	Body	shore	0.264603	2.57e-07
cg06937068	chr5	140615329	F	PCDHB18	Body	shore	0.239872	0.001725
cg06897442	chr5	140620284	R	PCDHB19P	Body	shore	0.225409	0.00639898
cg06976770	chr5	140479793	F	PCDHB3	TSS200	shore	0.243463	3.58e-05
cg27007937	chr5	140480597	R	PCDHB3	1stExon	shore	0.262262	9.2e-06
cg24586758	chr5	140480200	R	PCDHB3	TSS200	shore	0.269457	0.000346405
cg26866168	chr5	140528785	F	PCDHB6	TSS1500	shelf	0.212301	9.24e-05
cg10029377	chr5	140792514	R	PCDHGA10	TSS1500	shore	0.210133	0.00939099
cg09207053	chr5	140800524	F	PCDHGA11	TSS200	shore	0.205584	6.33e-05
cg24272454	chr5	140808772	F	PCDHGA12	TSS1500	shore	0.20963	0.00226662
cg27079776	chr5	140733421	R	PCDHGA2	Body	shore	0.202812	0.00550658
cg18781988	chr5	140723549	F	PCDHGA2	Body	island	0.228413	0.000111615
cg23074932	chr5	140718731	R	PCDHGA2	1stExon	shore	0.261555	1.67e-06
cg19689427	chr5	140719008	R	PCDHGA2	1stExon	shore	0.277399	4.41e-05
cg03640756	chr5	140864593	R	PCDHGA4	Body	island	0.200454	0.00613813
cg22648135	chr5	140767318	F	PCDHGA4	Body	island	0.202119	0.00188694
cg04503600	chr5	140798188	F	PCDHGA4	Body	shore	0.202303	0.0022271
cg26811372	chr5	140772182	R	PCDHGA4	Body	shore	0.205648	0.000514936
cg05870739	chr5	140800586	R	PCDHGA4	Body	shore	0.209283	0.00047902
cg04080041	chr5	140811253	F	PCDHGA4	Body	island	0.210645	0.000163855
cg14458068	chr5	140772256	F	PCDHGA4	Body	shore	0.210672	0.000958824
cg26962778	chr5	140740437	R	PCDHGA4	Body	shore	0.215564	0.000316818
cg25600472	chr5	140857647	R	PCDHGA4	Body	shore	0.226642	0.000378391
cg13598256	chr5	140801286	R	PCDHGA4	Body	shore	0.23188	0.00175096
cg00589850	chr5	140857995	F	PCDHGA4	Body	island	0.232304	4.29e-06
cg27665767	chr5	140764485	F	PCDHGA4	Body	island	0.243819	2.8e-06
cg22052948	chr5	140778342	F	PCDHGA4	Body	shore	0.253339	0.00182462
cg23930711	chr5	140734758	F	PCDHGA4	TSS200	island	0.253616	3.2e-05
cg02331883	chr5	140798095	F	PCDHGA4	Body	shore	0.267043	8.98e-05
cg08155325	chr5	140857813	F	PCDHGA4	Body	shore	0.269394	0.000130929
cg13718539	chr5	140801354	R	PCDHGA4	Body	shore	0.279714	5.77e-05
cg02722596	chr5	140762957	R	PCDHGA4	Body	shore	0.285354	2.43e-05
cg24172509	chr5	140778424	F	PCDHGA4	Body	shore	0.300411	3.32e-05
cg23244790	chr5	140811102	F	PCDHGA4	Body	island	0.323006	0.000397862
cg14672084	chr5	140857941	F	PCDHGA4	Body	island	0.324933	5.26e-06
cg14472390	chr5	140740387	F	PCDHGA4	Body	shore	0.329618	9.09e-08
cg00758915	chr5	140773539	R	PCDHGA4	Body	shore	0.337421	1.25e-05
cg11655243	chr5	140778396	F	PCDHGA4	Body	shore	0.340999	3.15e-05
cg15732498	chr5	140762232	R	PCDHGA7	TSS200	shore	0.208008	0.000257584
cg04806292	chr5	140762402	F	PCDHGA7	5'UTR	island	0.218162	0.0083346
cg03510378	chr5	140797092	F	PCDHGB7	TSS200	shore	0.223382	0.000485375
cg06148468	chr4	738115	R	PCGF3	Body	shore	-0.248181	0.000447543
cg22681709	chr2	178499509	F	PDE11A	Body	opensea	-0.258781	0.000162963
cg27631199	chr1	66376337	F	PDE4B	5'UTR	opensea	-0.290158	5e-05
cg10552807	chr1	66258049	R	PDE4B	TSS1500	shore	0.218041	0.00122221
cg04704294	chr1	66257822	F	PDE4B	TSS1500	shore	0.278911	3.2e-05
cg11910208	chr6	136358146	F	PDE7B	Body	opensea	-0.297827	3.26e-06
cg11097617	chr21	44131938	F	PDE9A	5'UTR	opensea	-0.209633	0.0014555
cg19695718	chr21	44092943	R	PDE9A	5'UTR	shelf	-0.207682	0.00939841
cg05972538	chr10	97036427	F	PDLIM1	Body	opensea	-0.239782	0.00114091
cg23199907	chr13	33305966	F	PDS5B	Body	opensea	-0.228667	0.00049127
cg09015433	chr8	57359970	R	PENK	TSS1500	island	0.225804	0.000793481
cg21043213	chr4	74847710	R	PF4	1stExon	island	0.235412	6.35e-05
cg15527134	chr1	230527578	R	PGBD5	Body	opensea	0.20564	0.00909879
cg18652900	chr19	15580445	R	PGLYRP2	Body	island	0.239114	4.94e-05
cg17946266	chr6	12747208	R	PHACTR1	Body	shelf	-0.247446	1.69e-05
cg05263760	chr6	12845743	R	PHACTR1	Body	opensea	-0.205728	9.73e-08
cg00540640	chr6	170125483	F	PHF10	TSS1500	opensea	0.201179	0.00198304
cg20000507	chr17	7143709	F	PHF23	TSS1500	shore	0.223752	3.95e-05
cg07207490	chr11	118492463	R	PHLDB1	Body	opensea	0.271183	4.15e-05
cg17215468	chr3	111652058	R	PHLDB2	Body	opensea	0.248904	0.000421899
cg01320698	chr1	9788517	F	PIK3CD	3'UTR	shore	-0.25275	0.000419621
cg08249750	chr1	9734158	R	PIK3CD-AS2	Body	opensea	-0.211962	0.00385261
cg02030592	chr10	22863044	F	PIP4K2A	Body	opensea	-0.205088	0.00102545
cg09822811	chr17	1459159	F	PITPNA	Body	opensea	0.213735	0.000245875
cg24335116	chr12	123469507	R	PITPNM2	3'UTR	shore	0.201087	1.67e-06
cg08977091	chr6	51844941	R	PKHD1	Body	opensea	-0.225377	8.94e-05
cg09671827	chr6	122902195	F	PKIB	5'UTR	opensea	-0.242022	0.000208197
cg08141199	chr12	33044637	R	PKP2	Body	opensea	0.202787	0.00234613
cg20716515	chr19	44172263	F	PLAUR	Body	shore	0.22617	0.000295978
cg25950625	chr5	41510116	F	PLCXD3	Body	island	0.20512	0.00986804
cg02583418	chr2	105473340	F	POU3F3	1stExon	island	-0.207678	0.00175272
cg15148973	chr10	122333392	R	PPAPDC1A	Body	opensea	-0.233861	0.000197895
cg11176018	chr3	12385135	R	PPARG	5'UTR	opensea	-0.248693	1.64e-05
cg12051614	chr1	40205236	F	PPIE	5'UTR	shore	0.215208	0.0012224
cg04657082	chr2	182903371	F	PPP1R1C	Body	opensea	-0.25638	0.00343905
cg14296473	chr2	182913057	F	PPP1R1C	Body	opensea	-0.207138	0.000957141
cg07633367	chr2	48676137	R	PPP1R21	Body	opensea	0.200793	0.000654635
cg24639679	chr6	32847590	R	PPP1R2P1	Body	island	0.200357	0.00310829
cg00797104	chr6	32847605	R	PPP1R2P1	Body	island	0.273771	5.24e-06
cg23878241	chr12	111019734	R	PPTC7	Body	shore	0.222064	0.00605277
cg08157418	chr1	3059826	R	PRDM16	Body	shore	-0.278566	0.000745164
cg13890015	chr5	122433790	R	PRDM6	Body	shore	0.200547	0.000572908
cg24806571	chr5	122439364	R	PRDM6	Body	shelf	0.219453	0.000244819
cg27083484	chr5	122506787	F	PRDM6	Body	opensea	0.223193	0.000708643
cg12018140	chr5	122434326	F	PRDM6	Body	island	0.237467	0.00120286
cg21488279	chr5	122434178	F	PRDM6	Body	island	0.274563	0.003213
cg07056285	chr5	122433740	R	PRDM6	Body	shore	0.312449	0.000291242
cg05522011	chr4	81122726	R	PRDM8	Body	shore	0.242535	0.000782354
cg21659213	chr17	66530199	R	PRKAR1A	Body	opensea	0.200109	0.000269766
cg23605961	chr7	751331	R	PRKAR1B	5'UTR	shore	0.259352	0.00197109
cg07454365	chr7	707796	R	PRKAR1B	Body	shelf	0.275441	0.000159091
cg10385101	chr7	707728	R	PRKAR1B	Body	shelf	0.304165	2.17e-05
cg06790168	chr10	6488016	F	PRKCQ	Body	opensea	0.266745	2.23e-05
cg07896009	chr1	2107669	R	PRKCZ	Body	opensea	0.21124	0.000549759
cg00660626	chr1	2107451	R	PRKCZ	Body	opensea	0.237684	1.17e-05
cg17025688	chr1	2107410	F	PRKCZ	Body	opensea	0.281613	1.31e-05
cg22375559	chr2	37510437	R	PRKD3	Body	opensea	-0.204613	0.00433489
cg17495021	chr10	53981986	R	PRKG1	Body	opensea	-0.261663	0.00316502
cg04411245	chr10	53592862	F	PRKG1	Body	opensea	-0.216031	0.000552171
cg18988110	chr17	46035343	F	PRR15L	TSS1500	opensea	-0.237932	0.000214195
cg01926813	chr3	138725204	R	PRR23A	TSS200	island	0.255102	9.34e-05
cg00641437	chr3	138763875	R	PRR23C	TSS200	island	0.224914	4.66e-05
cg10272176	chr16	2904862	F	PRSS22	Body	shore	0.351439	0.000210505
cg05046814	chr15	77320670	F	PSTPIP1	Body	shore	0.216643	0.000259908
cg16104837	chr15	77320672	F	PSTPIP1	Body	shore	0.238312	0.000410377
cg04679156	chr9	125156325	R	PTGS1	3'UTR	opensea	-0.217084	3.95e-05
cg17693967	chr6	64281643	R	PTP4A1	TSS1500	shore	0.200528	0.000339271
cg00873414	chr6	64281637	R	PTP4A1	TSS1500	shore	0.22957	0.000244639
cg17388416	chr2	120519119	R	PTPN4	5'UTR	shore	0.264779	0.000195942
cg11659652	chr10	129797840	F	PTPRE	5'UTR	opensea	0.20222	0.00733153
cg13989982	chr10	129860629	F	PTPRE	Body	opensea	0.21324	0.000265992
cg20671534	chr2	220174629	F	PTPRN	TSS1500	shore	0.234	0.000501586
cg00841760	chr7	158362966	F	PTPRN2	Body	island	0.203378	0.00532953
cg25910261	chr7	157405965	F	PTPRN2	Body	island	0.207531	3.02e-05
cg02911151	chr12	15648011	F	PTPRO	Body	opensea	0.236093	2.95e-05
cg04078732	chr1	31439111	F	PUM1	Body	opensea	0.247257	4.59e-05
cg22580353	chr19	45146900	R	PVR	TSS200	shore	0.205598	0.000773141
cg11579421	chr10	134211857	R	PWWP2B	Body	shore	0.218353	0.000548463
cg06502279	chr16	474467	F	RAB11FIP3	TSS1500	shore	-0.207461	0.00928296
cg02194715	chr16	492818	R	RAB11FIP3	Body	opensea	0.220233	5.57e-05
cg09725772	chr17	72666534	F	RAB37	TSS1500	shore	-0.202455	0.00177266
cg17546817	chr5	57881537	F	RAB3C	Body	shelf	-0.233613	0.00010849
cg18573251	chr11	61685748	F	RAB3IL1	TSS1500	shore	0.221613	0.000567774
cg26470937	chr11	61681474	F	RAB3IL1	Body	shelf	0.268712	0.00111361
cg03621001	chr19	16221719	R	RAB8A	TSS1500	shore	0.216312	0.00011101
cg02738138	chr1	174439049	R	RABGAP1L	Body	opensea	-0.250268	0.000202357
cg20313628	chr2	17700224	R	RAD51AP2	TSS1500	opensea	0.227145	0.00128469
cg00847511	chr3	51602206	R	RAD54L2	5'UTR	opensea	0.208611	2.98e-05
cg12333845	chr7	4870039	R	RADIL	Body	opensea	0.221627	0.00150211
cg22403811	chr8	85096015	R	RALYL	5'UTR	shore	0.251856	0.00165354
cg03694841	chr19	5962581	F	RANBP3	Body	opensea	0.216388	7.56e-05
cg16088380	chr13	114750991	F	RASA3	Body	shelf	-0.247746	0.00151963
cg07747553	chr22	35935982	R	RASD2	TSS1500	island	-0.205881	0.000176179
cg25130925	chr17	77337269	R	RBFOX3	5'UTR	opensea	-0.228723	2.9e-05
cg23689491	chr17	77354912	R	RBFOX3	5'UTR	opensea	-0.22381	6.95e-05
cg03217690	chr17	77322580	R	RBFOX3	5'UTR	opensea	-0.200463	0.00253758
cg19707610	chr17	77278579	R	RBFOX3	5'UTR	opensea	0.202333	0.00372345
cg25402687	chr12	114393323	F	RBM19	Body	opensea	0.262518	0.00118411
cg10235850	chr10	112408813	R	RBM20	Body	opensea	-0.221068	0.00168812
cg17525333	chr7	155469082	R	RBM33	Body	opensea	0.217476	3.21e-05
cg00137234	chr4	155703138	R	RBM46	5'UTR	island	0.200592	0.00955895
cg01684728	chr4	26374578	F	RBPJ	Body	opensea	0.214837	1.85e-06
cg26751645	chr20	43945364	F	RBPJL	Body	island	0.205723	0.000465205
cg19462087	chr17	9809381	R	RCVRN	TSS1500	shore	-0.208402	0.000307903
cg01869058	chr6	31926196	R	RDBP	Body	shore	-0.200474	0.00143023
cg00777737	chr1	8762366	F	RERE	5'UTR	shore	0.379103	1.34e-05
cg13405775	chr22	32599648	F	RFPL2	TSS200	opensea	0.26735	0.00084788
cg01463779	chr9	3472120	F	RFX3	5'UTR	opensea	0.202008	0.00225446
cg09888186	chr1	183782195	R	RGL1	Body	opensea	-0.222022	0.00127617
cg10959907	chr4	3374483	R	RGS12	Body	shore	0.267994	0.00108267
cg10299383	chr8	54798735	F	RGS20	Body	shelf	-0.220675	7.49e-05
cg08238568	chr1	241474238	R	RGS7	Body	opensea	-0.203974	0.000546709
cg03087738	chr8	104992493	F	RIMS2	Body	opensea	-0.221118	0.00316937
cg21656205	chr20	43439688	F	RIMS4	TSS1500	shore	-0.216292	0.000534755
cg17413439	chr14	24809197	R	RIPK3	1stExon	shore	-0.253716	0.00094179
cg20038493	chr14	24809226	R	RIPK3	5'UTR	shore	-0.210176	0.00791674
cg21211271	chr1	6265071	F	RNF207	TSS1500	shore	0.2202	0.00132099
cg25646531	chr1	1009741	R	RNF223	TSS200	shore	-0.263368	6.91e-05
cg06657560	chr12	121841372	F	RNF34	Body	shelf	-0.201659	2.44e-05
cg20251528	chr6	89674094	R	RNGTT	TSS1500	shore	-0.312969	4.29e-06
cg12680124	chr3	77236105	F	ROBO2	5'UTR	opensea	-0.20502	0.000481325
cg04136251	chr3	77590560	F	ROBO2	5'UTR	opensea	0.204869	0.000616963
cg03114262	chr16	53738908	R	RPGRIP1L	TSS1500	shore	0.202533	0.000109103
cg01119407	chr12	113229584	F	RPH3A	5'UTR	opensea	0.201491	0.000686376
cg01257889	chr12	113230065	R	RPH3A	5'UTR	opensea	0.268808	0.000436797
cg20704159	chr12	113229582	F	RPH3A	5'UTR	opensea	0.274968	2.8e-05
cg04431133	chr14	50088598	R	RPL36AL	TSS1500	shore	-0.237872	0.000223327
cg09289001	chr8	103252525	R	RRM2B	TSS1500	shore	0.217811	0.00751264
cg17224109	chr12	123008354	F	RSRC2	Body	shelf	0.210161	0.00838833
cg20354054	chr19	12941401	R	RTBDN	5'UTR	shore	-0.207962	0.000423435
cg10615591	chr20	62318433	R	RTEL1	Body	island	0.203032	0.00107947
cg14481208	chr2	74669375	F	RTKN	TSS1500	island	0.206097	0.00113873
cg09444186	chr19	46001605	F	RTN2	TSS1500	shore	-0.214074	5.32e-05
cg12039935	chr7	87256748	F	RUNDC3B	TSS1500	shore	-0.279197	0.00379429
cg05574272	chr5	33938213	F	RXFP3	1stExon	island	0.22003	0.000135171
cg07917609	chr5	33938225	F	RXFP3	1stExon	island	0.230525	1.31e-05
cg19764418	chr1	237205098	F	RYR2	TSS1500	shore	0.261681	0.000479286
cg01331566	chr3	18393528	R	SATB1	Body	opensea	-0.234639	0.000984367
cg20897936	chr6	28554741	F	SCAND3	1stExon	shore	-0.240673	0.00146369
cg01085286	chr8	27754049	F	SCARA5	Body	opensea	0.20202	0.0074853
cg19865917	chr8	27820354	R	SCARA5	Body	opensea	0.213937	0.000310528
cg18746826	chr8	27834241	R	SCARA5	Body	opensea	0.234733	6.3e-05
cg09376188	chr4	53849399	R	SCFD2	Body	opensea	0.216953	0.000587868
cg00513938	chr4	53824110	R	SCFD2	Body	opensea	0.219048	0.000198157
cg21847800	chr15	51973224	R	SCG3	TSS1500	shore	0.287173	0.000991682
cg10848367	chr11	62009065	R	SCGB1D2	TSS1500	opensea	-0.247029	3.65e-05
cg14053955	chr6	108053690	R	SCML4	TSS200	opensea	-0.227837	0.00184331
cg02304075	chr16	23313136	F	SCNN1B	TSS1500	shore	0.220348	9.39e-05
cg07444408	chr4	141218466	F	SCOC	5'UTR	opensea	-0.247462	0.000397862
cg26388404	chr1	243448000	R	SDCCAG8	Body	opensea	0.240872	0.00022428
cg19389372	chr19	36485356	F	SDHAF1	TSS1500	island	0.221379	3.58e-05
cg04579398	chr19	36485360	F	SDHAF1	TSS1500	island	0.227323	6.76e-05
cg20597403	chr7	4305042	F	SDK1	Body	island	0.213742	0.000368399
cg14683445	chr15	47622178	R	SEMA6D	5'UTR	opensea	-0.228178	0.000417662
cg20442982	chr6	109323476	R	SESN1	5'UTR	opensea	0.259958	0.000289922
cg16693881	chr16	30968024	F	SETD1A	TSS1500	shore	0.222282	5.27e-05
cg00000321	chr8	41167802	R	SFRP1	TSS1500	shore	0.260904	1.18e-05
cg07630707	chr12	132194958	F	SFSWAP	TSS1500	shore	0.222469	0.00258244
cg06895767	chr8	15094107	F	SGCZ	Body	shore	0.219597	0.00263133
cg23323297	chr19	51195418	F	SHANK1	Body	shelf	-0.202635	0.00165164
cg02046017	chr11	70707406	R	SHANK2	Body	opensea	-0.238643	5.42e-05
cg08844849	chr19	51921812	R	SIGLEC10	TSS1500	shelf	0.200725	0.00175578
cg25433666	chr19	52028749	R	SIGLEC6	Body	opensea	-0.215149	0.000773288
cg19100778	chr11	116873738	R	SIK3	Body	opensea	0.222672	2.2e-06
cg05100070	chr6	100896760	R	SIM1	Body	shore	0.205249	0.000111629
cg07973435	chr6	100905458	R	SIM1	Body	island	0.263215	0.000300647
cg14314744	chr6	100897445	R	SIM1	Body	island	0.309369	0.000373144
cg21697851	chr21	38076869	R	SIM2	Body	island	0.218177	0.0041951
cg08066129	chr21	38077258	F	SIM2	Body	island	0.219891	0.00314342
cg02206980	chr6	13574034	R	SIRT5	TSS1500	shore	0.227301	6.26e-06
cg00097146	chr2	45171818	F	SIX3	Body	island	0.229408	0.00882816
cg14511698	chr14	60976898	F	SIX6	Body	island	0.202625	0.00361517
cg19456540	chr14	60976285	F	SIX6	1stExon	island	0.290338	0.00315527
cg22940848	chr1	2222486	F	SKI	Body	island	0.225853	0.000596564
cg22848704	chr1	48648439	F	SKINTL	TSS1500	opensea	-0.212882	0.00743765
cg03751727	chr10	91200183	R	SLC16A12	Body	opensea	0.242661	0.00631573
cg07039560	chr5	140683681	F	SLC25A2	TSS200	island	0.252542	3.65e-05
cg20648632	chr6	88182161	F	SLC35A1	TSS1500	shore	0.205449	0.00515003
cg18115428	chr1	234039978	F	SLC35F3	TSS1500	shore	0.223627	0.00646091
cg24723561	chr1	234367586	R	SLC35F3	Body	shore	0.225611	0.000840799
cg10878114	chr1	234040045	R	SLC35F3	TSS1500	shore	0.232249	0.000180607
cg25988214	chr17	79265759	F	SLC38A10	Body	shelf	0.276338	0.000262786
cg04855791	chr14	69864005	R	SLC39A9	TSS1500	shore	-0.202813	0.00688477
cg27000496	chr8	142231004	F	SLC45A4	Body	shore	0.255351	0.0021108
cg08652551	chr17	42333172	R	SLC4A1	Body	opensea	-0.222613	2.62e-05
cg25434174	chr12	85306727	R	SLC6A15	TSS200	island	0.231708	9.68e-05
cg17032646	chr1	110692918	F	SLC6A17	TSS1500	shore	0.234661	0.0026321
cg04012198	chr3	45838475	R	SLC6A20	TSS1500	shore	0.255468	0.000511528
cg13202751	chr5	1446443	R	SLC6A3	TSS1500	island	0.22916	4.46e-05
cg14502484	chr5	1446208	F	SLC6A3	TSS1500	island	0.305356	0.00126558
cg27036111	chr11	20620680	R	SLC6A5	TSS1500	shore	0.204997	0.000111629
cg19802547	chr2	103281097	F	SLC9A2	Body	opensea	-0.210412	6.66e-06
cg21390082	chr17	33842255	F	SLFN12L	Body	opensea	0.203264	0.00825528
cg05010333	chr14	78175448	F	SLIRP	Body	shore	-0.24686	0.000774339
cg24905385	chr13	84457882	F	SLITRK1	TSS1500	shelf	-0.303944	2.38e-06
cg02611934	chr13	88329407	F	SLITRK5	Body	island	0.210745	0.000122607
cg14322760	chr3	160120464	F	SMC4	ExonBnd	shore	-0.210265	0.00156786
cg09428510	chr19	57153719	F	SMIM17	TSS1500	shore	-0.221381	0.000378151
cg26133272	chr6	84417697	F	SNAP91	5'UTR	island	0.252207	0.00157465
cg25578993	chr7	127536060	R	SND1	Body	opensea	-0.20028	0.00034914
cg26344776	chr15	25487823	R	SNORD115-40	TSS1500	opensea	-0.209026	0.000279744
cg01786704	chr15	25123688	F	SNRPN	5'UTR	island	0.233269	0.000410832
cg23629754	chr8	121797718	F	SNTB1	Body	opensea	-0.224526	0.00383999
cg00592461	chr5	122113097	R	SNX2	5'UTR	shore	0.25939	3.92e-05
cg09341491	chr16	50707795	F	SNX20	Body	island	0.252807	0.00153284
cg09120722	chr4	186549051	F	SORBS2	Body	shelf	-0.446748	0.000126304
cg19923393	chr4	7252587	F	SORCS2	Body	opensea	0.20123	0.00670126
cg05008139	chr10	106527124	F	SORCS3	Body	opensea	-0.206808	0.000951623
cg05313542	chr16	1033153	R	SOX8	Body	island	-0.251061	0.00050601
cg25802093	chr10	22634038	F	SPAG6	TSS1500	island	0.207552	0.00111162
cg17098147	chr10	22634142	F	SPAG6	TSS1500	island	0.218428	0.000194854
cg02735557	chr17	49119267	F	SPAG9	Body	opensea	0.219815	0.000822175
cg15415370	chr1	217959780	F	SPATA17-AS1	TSS1500	opensea	-0.222948	0.000104319
cg00355755	chr2	169747574	F	SPC25	TSS1500	shore	-0.275434	0.000116601
cg09848434	chr2	229047007	R	SPHKAP	TSS1500	shore	0.282177	9.85e-05
cg13339155	chr18	12461096	F	SPIRE1	Body	opensea	0.210971	0.00958323
cg26543908	chr16	28987205	F	SPNS1	Body	shore	-0.201551	0.00367096
cg16979303	chr5	136789279	R	SPOCK1	Body	opensea	0.287218	2.44e-05
cg06762834	chr14	65279418	F	SPTB	Body	opensea	-0.22471	0.000758588
cg26261627	chr2	31806173	F	SRD5A2	TSS200	island	0.20334	0.0001227
cg11277345	chr12	64237108	R	SRGAP1	TSS1500	shore	0.226611	0.00400179
cg11154552	chr7	87848242	F	SRI	Body	shore	0.279348	0.00015151
cg20752233	chr15	40330108	R	SRP14	Body	shore	0.231208	2.78e-05
cg21159128	chr1	54693933	R	SSBP3	Body	opensea	0.228883	0.000153365
cg27459630	chr17	28019440	F	SSH2	Body	opensea	-0.221931	5.49e-06
cg14851640	chr8	53255647	R	ST18	5'UTR	opensea	-0.245474	0.000485422
cg14268471	chr1	77464562	R	ST6GALNAC5	Body	opensea	-0.217433	0.000523739
cg22723306	chr18	55027257	F	ST8SIA3	Body	opensea	-0.213003	3.28e-05
cg14263858	chr19	4328745	F	STAP2	Body	island	0.224572	0.00925237
cg06776703	chr19	4328759	F	STAP2	Body	island	0.228794	0.00440469
cg12774105	chr4	5428983	R	STK32B	Body	opensea	-0.273949	2.83e-05
cg17327831	chr6	147526367	F	STXBP5-AS1	TSS1500	shore	0.230261	0.00895162
cg23835821	chr19	48389928	R	SULT2A1	TSS1500	opensea	0.237705	0.000167587
cg26670548	chr3	4509270	R	SUMF1	TSS1500	shore	0.209975	0.00966988
cg03609427	chr7	48068758	R	SUNC1	TSS200	opensea	-0.207699	0.000225444
cg03597314	chr7	138317629	R	SVOPL	Body	opensea	-0.219825	0.000810937
cg06901122	chr8	110608299	R	SYBU	Body	opensea	-0.212375	0.0046261
cg10440578	chr1	115397857	R	SYCP1	5'UTR	island	0.228398	0.00102772
cg14424519	chr9	93657024	F	SYK	Body	opensea	-0.201213	0.000361425
cg14533068	chr6	158507953	F	SYNJ2	Body	island	0.238988	0.00209402
cg11723077	chr6	158508188	R	SYNJ2	Body	shore	0.310081	0.000268564
cg01423911	chr7	105751557	F	SYPL1	Body	shore	0.234556	0.00137332
cg23206285	chr11	85499048	R	SYTL2	5'UTR	opensea	-0.20714	0.000434732
cg13185883	chr6	149555629	R	TAB2	Body	opensea	-0.226809	5.05e-07
cg03267419	chr2	75423622	R	TACR1	Body	shelf	-0.22343	0.0061303
cg16699148	chr1	59043255	R	TACSTD2	TSS200	island	0.255393	0.00186672
cg01821018	chr1	59043280	R	TACSTD2	TSS200	island	0.269681	4.68e-05
cg04863005	chr1	59043208	F	TACSTD2	TSS200	island	0.305813	6.97e-05
cg11104088	chr10	7859676	F	TAF3	TSS1500	shore	0.217698	0.00564638
cg06805546	chr6	159466427	F	TAGAP	TSS1500	opensea	-0.245448	0.00423378
cg19734190	chr4	6993556	R	TBC1D14	Body	opensea	0.290657	0.000110278
cg06272089	chr15	74165916	R	TBC1D21	TSS200	opensea	-0.203426	0.000380086
cg14557487	chr2	162279686	R	TBR1	Body	shore	0.220211	0.00163147
cg19324940	chr6	134213992	F	TCF21	3'UTR	island	0.241878	0.000421848
cg10785051	chr5	133449927	F	TCF7	TSS1500	island	0.207735	0.000561274
cg23873932	chr11	78919724	F	TENM4	5'UTR	opensea	-0.244476	0.000132391
cg27042373	chr11	79026673	R	TENM4	5'UTR	opensea	-0.218794	0.000616878
cg16051228	chr5	1294576	F	TERT	Body	island	0.204467	0.00553822
cg11625005	chr5	1295737	F	TERT	TSS1500	island	0.216999	0.0083948
cg21374459	chr4	106080109	R	TET2	5'UTR	opensea	0.248331	6.36e-05
cg19384531	chr6	50692252	R	TFAP2D	Body	island	0.212595	0.000181434
cg02901722	chr2	43824127	R	THADA	TSS1500	shore	0.207455	0.00549422
cg10180169	chr1	155171810	R	THBS3	ExonBnd	opensea	-0.201058	0.00537081
cg12630610	chr15	71631327	F	THSD4	Body	opensea	0.219384	0.00379054
cg16099031	chr21	32832415	F	TIAM1	5'UTR	opensea	-0.220265	5.2e-05
cg00707777	chr3	53290340	F	TKT	TSS1500	shore	-0.24829	0.00118922
cg07918978	chr3	53290343	F	TKT	TSS1500	shore	-0.218439	0.00116947
cg25720804	chr5	170736389	F	TLX3	1stExon	island	0.207499	0.000742252
cg26517171	chr5	170735347	F	TLX3	TSS1500	island	0.238989	0.00310235
cg00526628	chr12	126106447	R	TMEM132B	TSS1500	opensea	-0.220145	0.00100283
cg12078229	chr19	19245687	R	TMEM161A	Body	shelf	0.226823	6.96e-05
cg25240830	chr17	10657422	R	TMEM220-AS1	Body	opensea	-0.233836	5.23e-05
cg11641395	chr5	110062398	F	TMEM232	TSS200	opensea	0.208117	0.000561858
cg17946588	chr5	110062682	R	TMEM232	TSS1500	opensea	0.216495	0.000475891
cg06429214	chr5	110062417	R	TMEM232	TSS200	opensea	0.24164	0.00385648
cg23279021	chr5	110062343	R	TMEM232	1stExon	opensea	0.243737	0.0015535
cg26583412	chr5	110062780	R	TMEM232	TSS1500	opensea	0.26249	0.000552317
cg17248924	chr5	110062384	R	TMEM232	TSS200	opensea	0.276759	0.00192008
cg22429640	chr5	110062570	F	TMEM232	TSS200	opensea	0.292046	0.00225296
cg19398821	chr5	110062608	F	TMEM232	TSS200	opensea	0.298746	0.00122876
cg19526166	chr5	110062729	R	TMEM232	TSS1500	opensea	0.301622	0.00078784
cg10597099	chr5	110062725	R	TMEM232	TSS1500	opensea	0.319874	0.000792859
cg02023345	chr10	63212226	F	TMEM26	Body	shore	-0.392412	9.1e-05
cg03237606	chr10	63212265	R	TMEM26	Body	shore	-0.205931	0.00283017
cg22141473	chr9	108455448	F	TMEM38B	TSS1500	shore	-0.278987	0.000649972
cg05902130	chr14	74885106	R	TMEM90A	5'UTR	opensea	-0.242302	0.00397363
cg19965589	chr15	52043121	R	TMOD2	TSS1500	shore	0.209659	0.00290124
cg08310744	chr4	68939493	F	TMPRSS11F	Body	opensea	-0.241226	0.00189516
cg01006802	chr16	2892766	R	TMPRSS8	TSS200	island	0.225883	0.00758142
cg08562586	chr9	117821477	R	TNC	Body	opensea	-0.204721	0.00102275
cg12134994	chr8	23002085	R	TNFRSF10D	Body	opensea	-0.212657	0.00019972
cg08028047	chr1	8000952	F	TNFRSF9	5'UTR	shore	-0.232797	0.000276331
cg05434674	chr2	218722561	F	TNS1	Body	opensea	-0.238344	0.000593228
cg21146537	chr22	35695301	R	TOM1	TSS1500	shore	0.269845	0.000235164
cg09643139	chr8	59746288	R	TOX	Body	opensea	-0.201366	0.00071406
cg09938784	chr9	35689902	R	TPM2	1stExon	island	0.227261	0.00285145
cg26115667	chr14	103294656	R	TRAF3	5'UTR	opensea	-0.211546	0.00185742
cg26886202	chr2	3457051	F	TRAPPC12	Body	opensea	0.212499	0.0009667
cg19143211	chr6	123839720	R	TRDN	Body	opensea	-0.224328	0.00122365
cg23213230	chr13	50570091	F	TRIM13	TSS1500	shore	0.202918	0.000612026
cg01963633	chr6	30079177	R	TRIM31	Body	opensea	0.239981	0.00104824
cg26410133	chr1	115051834	R	TRIM33	Body	shore	0.20846	9.1e-05
cg07180197	chr8	67039155	R	TRIM55	TSS200	opensea	-0.219436	0.00783574
cg20146541	chr1	248020697	R	TRIM58	1stExon	island	0.229942	3.33e-05
cg15056751	chr3	3169441	R	TRNT1	5'UTR	shore	-0.227557	0.000306108
cg17130724	chr2	234825384	F	TRPM8	TSS1500	opensea	-0.251469	2.07e-06
cg25404854	chr7	142631222	F	TRPV5	TSS1500	opensea	-0.235795	7.91e-05
cg19151402	chr20	51825316	F	TSHZ2	Body	opensea	-0.244674	1.26e-05
cg22139699	chr8	143386182	R	TSNARE1	Body	opensea	-0.202114	0.000226771
cg08010783	chr8	143324994	F	TSNARE1	Body	opensea	0.370966	3.18e-06
cg07441608	chr11	44806970	R	TSPAN18	5'UTR	opensea	0.234777	6.18e-05
cg26993610	chr1	115605466	R	TSPAN2	Body	opensea	-0.201603	0.000206108
cg21579239	chr15	43211292	R	TTBK2	5'UTR	shore	0.202779	0.00138626
cg11237792	chr2	178484058	R	TTC30A	TSS1500	shore	-0.25949	0.00011524
cg10301775	chr9	15250231	R	TTC39B	TSS200	opensea	0.200461	0.00101794
cg27631599	chr1	1108820	R	TTLL10	TSS1500	shore	0.245528	0.000183138
cg05125809	chr6	30687159	F	TUBB	TSS1500	shore	-0.226075	0.00050614
cg15856055	chr10	135121295	F	TUBGCP2	5'UTR	shore	-0.204809	0.00927469
cg21996068	chr16	20360217	F	UMOD	Body	island	0.200525	0.00315755
cg06773584	chr17	33511632	R	UNC45B	Body	opensea	-0.22916	8.95e-05
cg13467274	chr4	96458630	R	UNC5C	Body	opensea	-0.220262	0.00182411
cg07396194	chr8	35417823	F	UNC5D	Body	opensea	-0.220091	0.000147435
cg25814096	chr17	73782472	F	UNK	Body	shore	0.235596	1.96e-05
cg17501493	chr1	216038663	F	USH2A	Body	opensea	-0.214145	0.00017979
cg13879483	chr12	95942907	F	USP44	TSS1500	island	0.280952	1.07e-05
cg11891503	chr10	11615774	R	USP6NL	Body	opensea	0.201615	0.00164178
cg18766900	chr10	11574616	R	USP6NL	Body	opensea	0.2211	0.000277125
cg10853431	chr10	11574300	R	USP6NL	Body	opensea	0.271174	5.49e-06
cg06528737	chr10	11574303	R	USP6NL	Body	opensea	0.298132	9.92e-06
cg25560196	chr4	177703010	F	VEGFC	Body	opensea	-0.229516	0.003464
cg04776489	chr22	22597965	F	VPREB1	TSS1500	opensea	-0.266946	4.52e-05
cg08578207	chr20	25063841	R	VSX1	TSS1500	island	0.237475	0.00227391
cg02210006	chr2	98861881	F	VWA3B	Body	opensea	-0.251463	0.000113655
cg07164646	chr2	98846579	R	VWA3B	Body	opensea	-0.245023	0.000780345
cg18222853	chr7	70611278	R	WBSCR17	Body	opensea	-0.206274	0.000946158
cg08817105	chr14	100905738	F	WDR25	Body	opensea	-0.206649	0.00030482
cg10779924	chr3	167243469	R	WDR49	Body	opensea	-0.269757	3.9e-05
cg22031944	chr15	53951454	F	WDR72	Body	opensea	-0.225567	0.00115052
cg23958597	chr8	38241126	F	WHSC1L1	TSS1500	shore	0.206359	0.000528534
cg20958725	chr20	43346814	R	WISP2	Body	opensea	-0.222414	0.00742718
cg26690075	chr7	120968919	F	WNT16	TSS200	shore	0.249481	8.3e-05
cg19840252	chr3	13881052	F	WNT7A	Body	opensea	-0.24763	0.000258926
cg15743492	chr6	160160584	F	WTAP	Body	opensea	0.231208	0.000324246
cg11706165	chr16	78471513	R	WWOX	Body	opensea	-0.242788	1.54e-05
cg03768871	chr16	17527842	R	XYLT1	Body	opensea	-0.270923	0.000252466
cg15339972	chr1	207224734	F	YOD1	Body	shore	0.202004	0.00774314
cg05976731	chr20	61839992	R	YTHDF1	Body	opensea	0.202374	7.07e-05
cg24084872	chr3	114591411	F	ZBTB20-AS3	TSS1500	opensea	0.203919	0.000425699
cg20833492	chr16	11892605	R	ZC3H7A	TSS1500	shore	0.207121	0.000422173
cg09712616	chr16	11892591	R	ZC3H7A	TSS1500	shore	0.219049	8.63e-05
cg08537367	chr16	87469199	F	ZCCHC14	Body	opensea	0.214296	0.0014953
cg08113187	chr16	87469329	F	ZCCHC14	Body	opensea	0.288737	0.000529498
cg03034540	chr16	67450810	R	ZDHHC1	TSS1500	shore	0.200767	4.71e-05
cg24896649	chr4	188916726	R	ZFP42	TSS200	island	0.271413	3.31e-05
cg14817655	chr4	188916724	R	ZFP42	TSS200	island	0.294102	1.9e-05
cg07737110	chr8	40500748	F	ZMAT4	Body	opensea	-0.223571	0.00277931
cg25936889	chr19	52073990	R	ZNF175	TSS1500	shore	0.221626	0.00901406
cg09643544	chr19	9473696	F	ZNF177	1stExon	island	0.211784	6.95e-05
cg24937991	chr10	38147732	R	ZNF248	TSS1500	shore	0.237882	0.00124949
cg00117018	chr8	145955983	F	ZNF251	Body	island	0.223263	4.63e-05
cg06263178	chr16	49686567	F	ZNF423	Body	opensea	0.226682	0.00257974
cg01885869	chr19	58868584	R	ZNF497	Body	island	0.214849	0.00122582
cg05932762	chr18	22933053	R	ZNF521	TSS1500	shelf	0.212467	0.00279119
cg25361850	chr19	52391789	F	ZNF577	TSS1500	shore	0.221512	0.0015261
cg12157673	chr19	52996617	F	ZNF578	5'UTR	shore	0.240495	8.94e-05
cg24947985	chr17	16557942	F	ZNF624	TSS1500	shore	0.222767	7.67e-05
cg07962023	chr17	16557953	F	ZNF624	TSS1500	shore	0.380282	8.29e-07
cg07300610	chr16	30584674	R	ZNF688	TSS1500	shore	-0.218139	0.000383653
cg00144335	chr4	107176	R	ZNF718	Body	island	0.206089	8.3e-05
cg08669718	chr4	121568	R	ZNF718	Body	shelf	0.208552	0.000583189
cg07461715	chr19	57989332	F	ZNF772	TSS1500	opensea	0.238674	0.000242698
cg19025470	chr19	56624891	F	ZNF787	5'UTR	opensea	0.305516	1.04e-05
cg14654637	chr9	130185454	F	ZNF79	TSS1500	shore	-0.200156	0.00392318
cg19054768	chr19	53194874	R	ZNF83	TSS1500	shore	-0.223318	0.00342951
cg11915001	chr19	12175268	F	ZNF844	TSS1500	shore	0.208137	0.000828704
cg03035489	chr7	30362155	R	ZNRF2	Body	opensea	0.214711	0.0026741
cg15860631	chr1	45643286	F	ZSWIM5	Body	opensea	-0.229201	0.000611596

## Sheet: S_Table_2
Supplementary Table S2. Over-represented pathways in 818 genes identified using WebGestalt
Gene Set	Description	Size	Expect	Ratio	P Value	FDR
P00012	Cadherin signaling pathway	153	7.1982	3.3341	1.5453e-07	9.0906e-05
P00057	Wnt signaling pathway	294	13.832	2.5304	2.832e-07	9.0906e-05
WP536	Calcium Regulation in the Cardiac Cell	150	7.0571	2.6923	7.081e-05	0.015153
WP2853	Endoderm Differentiation	141	6.6337	2.5627	0.00030955	0.048212
WP35	G Protein Signaling Pathways	93	4.3754	2.9712	0.00037548	0.048212
P00039	Metabotropic glutamate receptor group III pathway	65	3.0581	3.27	0.00082481	0.088255

## Sheet: S_Table_3
Supplementary Table S3. Over-represented Gene Ontology categories in 818 genes identified using WebGestalt
Gene Set	Description	Size	Expect	Ratio	P Value	FDR
GO:0098742	Cell-cell adhesion via plasma-membrane adhesion molecules	270	11.615	2.9271	1.8496e-08	1.5721e-05
GO:0045165	Cell fate commitment	249	10.712	2.8939	1.0257e-07	4.3593e-05
GO:0007389	Pattern specification process	433	18.628	2.3084	2.8181e-07	7.9846e-05
GO:0050808	Synapse organization	385	16.563	2.2339	4.1714e-06	0.00088643
GO:0099177	Regulation of trans-synaptic signaling	417	17.939	2.1182	1.0695e-05	0.0018182
GO:0051705	Multi-organism behavior	69	2.9684	4.0426	3.3658e-05	0.0041507
GO:0035270	Endocrine system development	128	5.5066	3.0872	3.4182e-05	0.0041507
GO:0030900	Forebrain development	375	16.133	2.0456	8.0207e-05	0.0082347
GO:0051703	Intraspecies interaction between organisms	54	2.3231	4.3046	8.7191e-05	0.0082347
GO:0007215	Glutamate receptor signaling pathway	90	3.8718	3.3576	0.00011892	0.010108
GO:0007219	Notch signaling pathway	185	7.9587	2.513	0.00014127	0.010916
GO:0048863	Stem cell differentiation	202	8.6901	2.4165	0.00016908	0.011976
GO:0035418	Protein localization to synapse	61	2.6242	3.8106	0.00025063	0.016387
GO:0001764	Neuron migration	151	6.496	2.617	0.0002704	0.016417
GO:0035637	Multicellular organismal signaling	170	7.3134	2.4612	0.00038674	0.021915
GO:0061564	Axon development	490	21.08	1.7552	0.00065101	0.034585
GO:0021953	Central nervous system neuron differentiation	179	7.7006	2.3375	0.00071796	0.035182
GO:0097581	Lamellipodium organization	82	3.5277	3.1182	0.00074503	0.035182
GO:0002209	Behavioral defense response	37	1.5917	4.3977	0.00087985	0.039362
GO:0042391	Regulation of membrane potential	414	17.81	1.7967	0.0010085	0.042862
GO:0007422	Peripheral nervous system development	74	3.1835	3.1412	0.0012101	0.048982
